# Supplementary material for: Experimental evolution reveals adaptive pathways to reduced antibiotic susceptibility in Pseudomonas aeruginosa biofilms
Source: Microbiology (Reading). 2026 May 28;172(5):001715. doi: 10.1099/mic.0.001715 (PMC13218686; doi:10.1099/mic.0.001715)
Supplement: Supplementary Material 2. [file mic-172-01715-s002.xlsx]

## Sheet: Table S1
Table S1 Bacterial strains used in this study
Organism	Strain	Unique identifier	Lineage number/Name	Selective pressure	Timepoint evolution	Origin/Experiment
P. aeruginosa	AA2-1	1	L00	WT	0	WT
P. aeruginosa	AA2-1	2	L11	untreated	1	Bead-based evolution
P. aeruginosa	AA2-1	3	L12	untreated	1	Bead-based evolution
P. aeruginosa	AA2-1	4	L13	untreated	1	Bead-based evolution
P. aeruginosa	AA2-1	5	L14	untreated	1	Bead-based evolution
P. aeruginosa	AA2-1	6	L15	untreated	1	Bead-based evolution
P. aeruginosa	AA2-1	8	L16	meropenem	1	Bead-based evolution
P. aeruginosa	AA2-1	9	L17	meropenem	1	Bead-based evolution
P. aeruginosa	AA2-1	10	L18	meropenem	1	Bead-based evolution
P. aeruginosa	AA2-1	11	L19	meropenem	1	Bead-based evolution
P. aeruginosa	AA2-1	12	L20	meropenem	1	Bead-based evolution
P. aeruginosa	AA2-1	20	L11	untreated	4	Bead-based evolution
P. aeruginosa	AA2-1	21	L12	untreated	4	Bead-based evolution
P. aeruginosa	AA2-1	22	L13	untreated	4	Bead-based evolution
P. aeruginosa	AA2-1	23	L14	untreated	4	Bead-based evolution
P. aeruginosa	AA2-1	24	L15	untreated	4	Bead-based evolution
P. aeruginosa	AA2-1	26	L16	meropenem	4	Bead-based evolution
P. aeruginosa	AA2-1	27	L17	meropenem	4	Bead-based evolution
P. aeruginosa	AA2-1	28	L18	meropenem	4	Bead-based evolution
P. aeruginosa	AA2-1	29	L19	meropenem	4	Bead-based evolution
P. aeruginosa	AA2-1	30	L20	meropenem	4	Bead-based evolution
P. aeruginosa	AA2-1	68	L01	untreated	5	Bead-based evolution
P. aeruginosa	AA2-1	69	L02	untreated	5	Bead-based evolution
P. aeruginosa	AA2-1	70	L03	untreated	5	Bead-based evolution
P. aeruginosa	AA2-1	71	L04	untreated	5	Bead-based evolution
P. aeruginosa	AA2-1	72	L05	untreated	5	Bead-based evolution
P. aeruginosa	AA2-1	74	L06	tobramycin	5	Bead-based evolution
P. aeruginosa	AA2-1	75	L07	tobramycin	5	Bead-based evolution
P. aeruginosa	AA2-1	76	L08	tobramycin	5	Bead-based evolution
P. aeruginosa	AA2-1	77	L09	tobramycin	5	Bead-based evolution
P. aeruginosa	AA2-1	78	L10	tobramycin	5	Bead-based evolution
P. aeruginosa	AA2-1	80	L01	untreated	10	Bead-based evolution
P. aeruginosa	AA2-1	81	L02	untreated	10	Bead-based evolution
P. aeruginosa	AA2-1	82	L03	untreated	10	Bead-based evolution
P. aeruginosa	AA2-1	83	L04	untreated	10	Bead-based evolution
P. aeruginosa	AA2-1	84	L05	untreated	10	Bead-based evolution
P. aeruginosa	AA2-1	86	L06	tobramycin	10	Bead-based evolution
P. aeruginosa	AA2-1	87	L07	tobramycin	10	Bead-based evolution
P. aeruginosa	AA2-1	88	L08	tobramycin	10	Bead-based evolution
P. aeruginosa	AA2-1	89	L09	tobramycin	10	Bead-based evolution
P. aeruginosa	AA2-1	90	L10	tobramycin	10	Bead-based evolution
P. aeruginosa	AA2-1	126	L00	WT	0	WT
P. aeruginosa	AA2-1	127	L26	untreated	15	SCFM2 evolution
P. aeruginosa	AA2-1	128	L27	untreated	15	SCFM2 evolution
P. aeruginosa	AA2-1	129	L28	untreated	15	SCFM2 evolution
P. aeruginosa	AA2-1	130	L29	untreated	15	SCFM2 evolution
P. aeruginosa	AA2-1	131	L30	tobramycin	15	SCFM2 evolution
P. aeruginosa	AA2-1	132	L31	tobramycin	15	SCFM2 evolution
P. aeruginosa	AA2-1	133	L32	tobramycin	15	SCFM2 evolution
P. aeruginosa	AA2-1	134	L33	tobramycin	15	SCFM2 evolution
P. aeruginosa	CF1	135	L00	WT	0	WT
P. aeruginosa	CF1	136	L01	untreated	15	SCFM2 evolution
P. aeruginosa	CF1	137	L02	untreated	15	SCFM2 evolution
P. aeruginosa	CF1	138	L03	untreated	15	SCFM2 evolution
P. aeruginosa	CF1	139	L04	tobramycin	15	SCFM2 evolution
P. aeruginosa	CF1	140	L05	tobramycin	15	SCFM2 evolution
P. aeruginosa	CF1	141	L06	tobramycin	15	SCFM2 evolution
P. aeruginosa	LES 431	142	L00	WT	0	WT
P. aeruginosa	LES 431	143	L01	untreated	15	SCFM2 evolution
P. aeruginosa	LES 431	144	L02	untreated	15	SCFM2 evolution
P. aeruginosa	LES 431	145	L03	untreated	15	SCFM2 evolution
P. aeruginosa	LES 431	146	L04	untreated	15	SCFM2 evolution
P. aeruginosa	LES 431	147	L05	tobramycin	15	SCFM2 evolution
P. aeruginosa	LES 431	148	L06	tobramycin	15	SCFM2 evolution
P. aeruginosa	LES 431	149	L07	tobramycin	15	SCFM2 evolution
P. aeruginosa	LES 431	150	L08	tobramycin	15	SCFM2 evolution
P. aeruginosa	LES B58	151	L00	WT	0	WT
P. aeruginosa	LES B58	152	L01	untreated	15	SCFM2 evolution
P. aeruginosa	LES B58	153	L02	untreated	15	SCFM2 evolution
P. aeruginosa	LES B58	154	L03	untreated	15	SCFM2 evolution
P. aeruginosa	LES B58	155	L04	untreated	15	SCFM2 evolution
P. aeruginosa	LES B58	156	L05	tobramycin	15	SCFM2 evolution
P. aeruginosa	LES B58	157	L06	tobramycin	15	SCFM2 evolution
P. aeruginosa	LES B58	158	L07	tobramycin	15	SCFM2 evolution
P. aeruginosa	LES B58	159	L08	tobramycin	15	SCFM2 evolution
P. aeruginosa	IST27	160	L00	WT	0	WT
P. aeruginosa	IST27	161	L01	untreated	15	SCFM2 evolution
P. aeruginosa	IST27	162	L02	untreated	15	SCFM2 evolution
P. aeruginosa	IST27	163	L03	untreated	15	SCFM2 evolution
P. aeruginosa	IST27	164	L04	untreated	15	SCFM2 evolution
P. aeruginosa	IST27	165	L05	tobramycin	15	SCFM2 evolution
P. aeruginosa	IST27	166	L06	tobramycin	15	SCFM2 evolution
P. aeruginosa	IST27	167	L07	tobramycin	15	SCFM2 evolution
P. aeruginosa	IST27	168	L08	tobramycin	15	SCFM2 evolution
P. aeruginosa	UCBPP-PA14	169	L00	WT	0	WT
P. aeruginosa	UCBPP-PA14	170	L01	untreated	15	SCFM2 evolution
P. aeruginosa	UCBPP-PA14	171	L02	untreated	15	SCFM2 evolution
P. aeruginosa	UCBPP-PA14	172	L03	untreated	15	SCFM2 evolution
P. aeruginosa	UCBPP-PA14	173	L04	untreated	15	SCFM2 evolution
P. aeruginosa	UCBPP-PA14	174	L05	tobramycin	15	SCFM2 evolution
P. aeruginosa	UCBPP-PA14	175	L06	tobramycin	15	SCFM2 evolution
P. aeruginosa	UCBPP-PA14	176	L07	tobramycin	15	SCFM2 evolution
P. aeruginosa	UCBPP-PA14	177	L08	tobramycin	15	SCFM2 evolution
P. aeruginosa	AA2-1	178	TOB-1	Tobramycin	10	Isolates from bead-based evolution
P. aeruginosa	AA2-1	179	TOB-2	Tobramycin	10	Isolates from bead-based evolution
P. aeruginosa	AA2-1	180	TOB-3	Tobramycin	10	Isolates from bead-based evolution
P. aeruginosa	AA2-1	181	TOB-4	Tobramycin	10	Isolates from bead-based evolution
P. aeruginosa	AA2-1	182	TOB-5	Tobramycin	10	Isolates from bead-based evolution
P. aeruginosa	AA2-1	183	TOB-6	Tobramycin	10	Isolates from bead-based evolution
P. aeruginosa	AA2-1	184	TOB-7	Tobramycin	10	Isolates from bead-based evolution
P. aeruginosa	AA2-1	185	TOB-8	Tobramycin	10	Isolates from bead-based evolution
P. aeruginosa	AA2-1	186	TOB-9	Tobramycin	10	Isolates from bead-based evolution
P. aeruginosa	AA2-1	187	TOB-10	Tobramycin	10	Isolates from bead-based evolution
P. aeruginosa	AA2-1	188	TOB-11	Tobramycin	10	Isolates from bead-based evolution
P. aeruginosa	AA2-1	189	TOB-12	Tobramycin	10	Isolates from bead-based evolution
P. aeruginosa	AA2-1	190	TOB-13	Tobramycin	10	Isolates from bead-based evolution
P. aeruginosa	AA2-1	191	TOB-14	Tobramycin	10	Isolates from bead-based evolution
P. aeruginosa	AA2-1	192	TOB-15	Tobramycin	10	Isolates from bead-based evolution
P. aeruginosa	AA2-1	193	TOB-16	Tobramycin	10	Isolates from bead-based evolution
P. aeruginosa	AA2-1	194	TOB-17	Tobramycin	10	Isolates from bead-based evolution
P. aeruginosa	AA2-1	195	TOB-18	Tobramycin	10	Isolates from bead-based evolution
P. aeruginosa	AA2-1	196	TOB-19	Tobramycin	10	Isolates from bead-based evolution
P. aeruginosa	AA2-1	197	TOB-20	Tobramycin	10	Isolates from bead-based evolution
P. aeruginosa	AA2-1	198	MER-1	Meropenem	4	Isolates from bead-based evolution
P. aeruginosa	AA2-1	199	MER-2	Meropenem	4	Isolates from bead-based evolution
P. aeruginosa	AA2-1	200	MER-3	Meropenem	4	Isolates from bead-based evolution
P. aeruginosa	AA2-1	201	MER-4	Meropenem	4	Isolates from bead-based evolution
P. aeruginosa	AA2-1	202	MER-5	Meropenem	4	Isolates from bead-based evolution
P. aeruginosa	AA2-1	203	MER-6	Meropenem	4	Isolates from bead-based evolution
P. aeruginosa	AA2-1	204	MER-7	Meropenem	4	Isolates from bead-based evolution
P. aeruginosa	AA2-1	205	MER-8	Meropenem	4	Isolates from bead-based evolution
P. aeruginosa	AA2-1	206	MER-9	Meropenem	4	Isolates from bead-based evolution
P. aeruginosa	AA2-1	207	MER-10	Meropenem	4	Isolates from bead-based evolution
P. aeruginosa	AA2-1	208	MER-11	Meropenem	4	Isolates from bead-based evolution
P. aeruginosa	AA2-1	209	MER-12	Meropenem	4	Isolates from bead-based evolution
P. aeruginosa	AA2-1	210	MER-13	Meropenem	4	Isolates from bead-based evolution
P. aeruginosa	AA2-1	211	MER-14	Meropenem	4	Isolates from bead-based evolution
P. aeruginosa	AA2-1	212	MER-15	Meropenem	4	Isolates from bead-based evolution
P. aeruginosa	AA2-1	213	MER-16	Meropenem	4	Isolates from bead-based evolution
P. aeruginosa	AA2-1	214	MER-17	Meropenem	4	Isolates from bead-based evolution
P. aeruginosa	AA2-1	215	MER-18	Meropenem	4	Isolates from bead-based evolution
P. aeruginosa	AA2-1	216	MER-19	Meropenem	4	Isolates from bead-based evolution
P. aeruginosa	AA2-1	217	MER-20	Meropenem	4	Isolates from bead-based evolution
P. aeruginosa	AA2-1	218	MER-21	Meropenem	1	Isolates from bead-based evolution
P. aeruginosa	AA2-1	219	MER-22	Meropenem	1	Isolates from bead-based evolution
P. aeruginosa	AA2-1	220	MER-23	Meropenem	1	Isolates from bead-based evolution
P. aeruginosa	CF1	00231	isolate 11	tobramycin	15	Isolates from SCFM2 evolution
P. aeruginosa	CF1	00232	isolate 12	tobramycin	15	Isolates from SCFM2 evolution
P. aeruginosa	CF1	00233	isolate 13	tobramycin	15	Isolates from SCFM2 evolution
P. aeruginosa	CF1	00234	isolate 14	tobramycin	15	Isolates from SCFM2 evolution
P. aeruginosa	CF1	00235	isolate 15	tobramycin	15	Isolates from SCFM2 evolution
P. aeruginosa	CF1	00236	isolate 16	tobramycin	15	Isolates from SCFM2 evolution
P. aeruginosa	CF1	00237	isolate 17	tobramycin	15	Isolates from SCFM2 evolution
P. aeruginosa	CF1	00238	isolate 18	tobramycin	15	Isolates from SCFM2 evolution
P. aeruginosa	CF1	00239	isolate 19	tobramycin	15	Isolates from SCFM2 evolution
P. aeruginosa	CF1	00240	isolate 20	tobramycin	15	Isolates from SCFM2 evolution
P. aeruginosa	UCBPP-PA14		ΔnppBCD			Mutant received from Daniel Pletzer

## Sheet: Table S2-list
Table S2. All mutations identified in the bead-based biofilm model (population sequencing)
Frozen stock identifier	DNA seq file prefix	Lineage no	Condition	Cycle no	MIC-CIP	MIC-MER	MIC-TOB	Reference Position	Type	Length	Reference	Allele	Count	Coverage	Frequency	AA-2 locus tag	Locus tag	Gene	Mutation
1	S01	L00		0	0.25	0.5	1
68	S45	L01	CONTR	5	0.125	0.5	1	1357306	Deletion	84	GACCTCCAAGCAGCAGCAGGCCACCGCCACCGAAACCGCCGCGACCACCACGGAGATCGGCGCCACTTCTCGCGAGATCGCCGC	-	4	43	9.3	HHA37_06375	PA3708	WspA	Thr283_Ala311del
80	S55	L01	CONTR	10	0.125	0.5	1	1357306	Deletion	84	GACCTCCAAGCAGCAGCAGGCCACCGCCACCGAAACCGCCGCGACCACCACGGAGATCGGCGCCACTTCTCGCGAGATCGCCGC	-	2	38	5.3	HHA37_06375	PA3708	WspA	Thr283_Ala311del
68	S45	L01	CONTR	5	0.125	0.5	1	3060577	Insertion				27	36	75	HHA37_14135/HHA37_14140	PA2228/PA2229	intergenic	insertion of transposase			possible expression change of operon containing qsrO and vqsM
80	S55	L01	CONTR	10	0.125	0.5	1	3060577	Insertion				37	38	97.4	HHA37_14135/HHA37_14140	PA2228/PA2229	intergenic	insertion of transposase			possible expression change of operon containing qsrO and vqsM
80	S55	L01	CONTR	10	0.125	0.5	1	5058368	SNV	1	T	A	23	36	63.9	HHA37_23445	PA4500	DppA3	*534Arg	ABC transporter substrate-binding protein
80	S55	L01	CONTR	10	0.125	0.5	1	5660645	Deletion	15	GCCAGCGCCCCGCAG	-	43	55	78.2	HHA37_26175	PA5017	DipA	Ala595_Gln599del, in frame
90	S64	L10	TOB	10	0.25	0.5	4	744602	SNV	1	T	G	20	65	30.8	HHA37_03520	PA4266	fusA	Ser591Ala
90	S64	L10	TOB	10	0.25	0.5	4	1363108	SNV	1	C	T	8	47	17	HHA37_06400	PA3703	WspF	Gln85*
90	S64	L10	TOB	10	0.25	0.5	4	1363495	SNV	1	G	T	15	38	39.5	HHA37_06400	PA3703	WspF	Glu214*
78	S54	L10	TOB	5	0.125	0.25	2	3060577	Insertion				26	33	78.8	HHA37_14135/HHA37_14140	PA2228/PA2229	intergenic	insertion of transposase			possible expression change of operon containing qsrO and vqsM
90	S64	L10	TOB	10	0.25	0.5	4	3060577	Insertion				32	47	68.1	HHA37_14135/HHA37_14140	PA2228/PA2229	intergenic	insertion of transposase			possible expression change of operon containing qsrO and vqsM
90	S64	L10	TOB	10	0.25	0.5	4	4235752	SNV	1	A	C	16	41	39	HHA37_19560	PA1180	PhoQ	Val260Gly
20	S17	L11	CONTR	4	0.125	0.5	1	1259770	SNV	1	T	A	10	56	17.8571	HHA37_05945	PA3790	OprC	Tyr281Asn	copper transport outer membrane porin
2	S02	L11	CONTR	1	0.125	0.5	1	1357814	SNV	1	G	C	9	72	12.5	HHA37_06375	PA3708	WspA	Val453Leu
20	S17	L11	CONTR	4	0.125	0.5	1	1357814	SNV	1	G	C	24	64	37.5	HHA37_06375	PA3708	WspA	Val453Leu
2	S02	L11	CONTR	1	0.125	0.5	1	1449808	Deletion	10	GTCCGGGCGT	-	2	71	2.8	HHA37_06805	PA3622	RpoS	upstream, 1449808_1449817del
2	S02	L11	CONTR	1	0.125	0.5	1	3060577	Insertion				12	57	21.1	HHA37_14135/HHA37_14140	PA2228/PA2229	intergenic	insertion of transposase			possible expression change of operon containing qsrO and vqsM
2	S02	L11	CONTR	1	0.125	0.5	1	3972504	SNV	1	C	T	7	59	11.8644	HHA37_18345	PA1430	LasR	Val221Met
20	S17	L11	CONTR	4	0.125	0.5	1	3972504	SNV	1	C	T	15	45	33.3333	HHA37_18345	PA1430	LasR	Val221Met
2	S02	L11	CONTR	1	0.125	0.5	1	3972997	Deletion	67	GTAGTTGCCGACGATGAAGGCGTTCTCGTAGTCCTGGCTGTCCTTAGGCAACAGGCCGAACAGGATC	-	7	37	18.9	HHA37_18345	PA1430	LasR	Ile35fs
20	S17	L11	CONTR	4	0.125	0.5	1	3972997	Deletion	67	GTAGTTGCCGACGATGAAGGCGTTCTCGTAGTCCTGGCTGTCCTTAGGCAACAGGCCGAACAGGATC	-	11	39	28.2	HHA37_18345	PA1430	LasR	Ile35fs
2	S02	L11	CONTR	1	0.125	0.5	1	4438517	Deletion	12	GCGGTCAGCTCG	-	8	48	16.7	HHA37_20560	PA1003	PqsR	Glu240_Ala243del, in frame
20	S17	L11	CONTR	4	0.125	0.5	1	4438517	Deletion	12	GCGGTCAGCTCG	-	28	32	87.5	HHA37_20560	PA1003	PqsR	Glu240_Ala243del, in frame
2	S02	L11	CONTR	1	0.125	0.5	1	4438550	SNV	1	G	A	18	52	34.6154	HHA37_20560	PA1003	PqsR	Asp45Asn
20	S17	L11	CONTR	4	0.125	0.5	1	4438550	SNV	1	G	A	24	41	58.5366	HHA37_20560	PA1003	PqsR	Asp45Asn
2	S02	L11	CONTR	1	0.125	0.5	1	5056586	SNV	1	C	A	35	81	43.2099	HHA37_23445	PA4500	DppA3	183 bp upstream	ABC transporter substrate-binding protein, dipepetide transport
20	S17	L11	CONTR	4	0.125	0.5	1	5056586	SNV	1	C	A	34	71	47.8873	HHA37_23445	PA4500	DppA3	183 bp upstream	ABC transporter substrate-binding protein, dipepetide transport
2	S02	L11	CONTR	1	0.125	0.5	1	5659676	SNV	1	A	C	20	59	33.8983	HHA37_26175	PA5017	DipA	Thr272Pro	phosphodiesterase
20	S17	L11	CONTR	4	0.125	0.5	1	5659676	SNV	1	A	C	33	61	54.0984	HHA37_26175	PA5017	DipA	Thr272Pro	phosphodiesterase
2	S02	L11	CONTR	1	0.125	0.5	1	5660645	Deletion	15	GCCAGCGCCCCGCAG	-	7	54	13	HHA37_26175	PA5017	DipA	Ala595_Gln599del, in frame
3	S03	L12	CONTR	1	0.125	0.5	1	1357814	SNV	1	G	C	6	57	10.5263	HHA37_06375	PA3708	WspA	Val453Leu
21	S18	L12	CONTR	4	0.125	0.5	1	1357814	SNV	1	G	C	29	52	55.7692	HHA37_06375	PA3708	WspA	Val453Leu
3	S03	L12	CONTR	1	0.125	0.5	1	3060577	Insertion				6	38	15.8	HHA37_14135/HHA37_14140	PA2228/PA2229	intergenic	insertion of transposase			possible expression change of operon containing qsrO and vqsM
21	S18	L12	CONTR	4	0.125	0.5	1	3972504	SNV	1	C	T	18	37	48.6486	HHA37_18345	PA1430	LasR	Val221Met
3	S03	L12	CONTR	1	0.125	0.5	1	3972997	Deletion	67	GTAGTTGCCGACGATGAAGGCGTTCTCGTAGTCCTGGCTGTCCTTAGGCAACAGGCCGAACAGGATC	-	17	46	37	HHA37_18345	PA1430	LasR	Ile35fs
21	S18	L12	CONTR	4	0.125	0.5	1	3972997	Deletion	67	GTAGTTGCCGACGATGAAGGCGTTCTCGTAGTCCTGGCTGTCCTTAGGCAACAGGCCGAACAGGATC	-	11	39	28.2	HHA37_18345	PA1430	LasR	Ile35fs
21	S18	L12	CONTR	4	0.125	0.5	1	3973095	SNV	1	G	A	6	41	14.6341	HHA37_18345	PA1430	LasR	Gln24*
21	S18	L12	CONTR	4	0.125	0.5	1	4438517	Deletion	12	GCGGTCAGCTCG	-	28	52	53.8	HHA37_20560	PA1003	PqsR	Glu240_Ala243del, in frame
3	S03	L12	CONTR	1	0.125	0.5	1	4438550	SNV	1	G	A	19	52	36.5385	HHA37_20560	PA1003	PqsR	Asp45Asn
21	S18	L12	CONTR	4	0.125	0.5	1	4438550	SNV	1	G	A	7	38	18.4211	HHA37_20560	PA1003	PqsR	Asp45Asn
3	S03	L12	CONTR	1	0.125	0.5	1	5056586	SNV	1	C	A	15	64	23.4375	HHA37_23445	PA4500	DppA3	183 bp upstream	ABC transporter substrate-binding protein, dipepetide transport
21	S18	L12	CONTR	4	0.125	0.5	1	5056586	SNV	1	C	A	20	59	33.8983	HHA37_23445	PA4500	DppA3	183 bp upstream	ABC transporter substrate-binding protein, dipepetide transport
3	S03	L12	CONTR	1	0.125	0.5	1	5659676	SNV	1	A	C	18	45	40	HHA37_26175	PA5017	DipA	Thr272Pro	phosphodiesterase
21	S18	L12	CONTR	4	0.125	0.5	1	5659676	SNV	1	A	C	19	44	43.1818	HHA37_26175	PA5017	DipA	Thr272Pro	phosphodiesterase
3	S03	L12	CONTR	1	0.125	0.5	1	5660645	Deletion	15	GCCAGCGCCCCGCAG	-	7	58	12.069	HHA37_26175	PA5017	DipA	Ala595_Gln599del, in frame
4	S04	L13	CONTR	1	0.125	0.5	1	1357814	SNV	1	G	C	12	62	19.3548	HHA37_06375	PA3708	WspA	Val453Leu
22	S19	L13	CONTR	4	0.125	0.5	1	1357814	SNV	1	G	C	40	73	54.7945	HHA37_06375	PA3708	WspA	Val453Leu
4	S04	L13	CONTR	1	0.125	0.5	1	3972504	SNV	1	C	T	10	60	16.6667	HHA37_18345	PA1430	LasR	Val221Met
22	S19	L13	CONTR	4	0.125	0.5	1	3972504	SNV	1	C	T	31	57	54.386	HHA37_18345	PA1430	LasR	Val221Met
4	S04	L13	CONTR	1	0.125	0.5	1	3972997	Deletion	67	GTAGTTGCCGACGATGAAGGCGTTCTCGTAGTCCTGGCTGTCCTTAGGCAACAGGCCGAACAGGATC	-	10	24	41.7	HHA37_18345	PA1430	LasR	Ile35fs
22	S19	L13	CONTR	4	0.125	0.5	1	3972997	Deletion	67	GTAGTTGCCGACGATGAAGGCGTTCTCGTAGTCCTGGCTGTCCTTAGGCAACAGGCCGAACAGGATC	-	5	42	11.9	HHA37_18345	PA1430	LasR	Ile35fs
4	S04	L13	CONTR	1	0.125	0.5	1	4438517	Deletion	12	GCGGTCAGCTCG	-	8	49	16.3	HHA37_20560	PA1003	PqsR	Glu240_Ala243del, in frame
22	S19	L13	CONTR	4	0.125	0.5	1	4438517	Deletion	12	GCGGTCAGCTCG	-	20	26	76.9	HHA37_20560	PA1003	PqsR	Glu240_Ala243del, in frame
4	S04	L13	CONTR	1	0.125	0.5	1	4438550	SNV	1	G	A	25	55	45.4545	HHA37_20560	PA1003	PqsR	Asp45Asn
22	S19	L13	CONTR	4	0.125	0.5	1	4438550	SNV	1	G	A	12	34	35.2941	HHA37_20560	PA1003	PqsR	Asp45Asn
4	S04	L13	CONTR	1	0.125	0.5	1	5056586	SNV	1	C	A	25	56	44.6429	HHA37_23445	PA4500	DppA3	183 bp upstream	ABC transporter substrate-binding protein, dipepetide transport
22	S19	L13	CONTR	4	0.125	0.5	1	5056586	SNV	1	C	A	15	60	25	HHA37_23445	PA4500	DppA3	183 bp upstream	ABC transporter substrate-binding protein, dipepetide transport
4	S04	L13	CONTR	1	0.125	0.5	1	5659676	SNV	1	A	C	25	47	53.1915	HHA37_26175	PA5017	DipA	Thr272Pro	phosphodiesterase
22	S19	L13	CONTR	4	0.125	0.5	1	5659676	SNV	1	A	C	32	72	44.4444	HHA37_26175	PA5017	DipA	Thr272Pro	phosphodiesterase
4	S04	L13	CONTR	1	0.125	0.5	1	5660645	Deletion	15	GCCAGCGCCCCGCAG	-	11	62	17.7	HHA37_26175	PA5017	DipA	Ala595_Gln599del, in frame
23	S20	L14	CONTR	4	0.125	0.5	1	1357814	SNV	1	G	C	26	53	49.0566	HHA37_06375	PA3708	WspA	Val453Leu
23	S20	L14	CONTR	4	0.125	0.5	1	1363397	SNV	1	T	C	6	35	17.1429	HHA37_06400	PA3703	WspF	Val181Ala
23	S20	L14	CONTR	4	0.125	0.5	1	1363403	Insertion	1	-	G	6	39	15.3846	HHA37_06400	PA3703	WspF	Leu183fs
23	S20	L14	CONTR	4	0.125	0.5	1	1363406	MNV	2	TG	AA	5	40	12.5	HHA37_06400	PA3703	WspF	Leu183fs
5	S05	L14	CONTR	1	0.125	0.5	1	1449812	Deletion	10	GGGCGTGTCC	-	4	72	5.5	HHA37_06805	PA3622	RpoS	upstream, 1449808_1449817del
5	S05	L14	CONTR	1	0.125	0.5	1	3060577	Insertion				9	50	18	HHA37_14135/HHA37_14140	PA2228/PA2229	intergenic	insertion of transposase			possible expression change of operon containing qsrO and vqsM
5	S05	L14	CONTR	1	0.125	0.5	1	3972504	SNV	1	C	T	9	62	14.5161	HHA37_18345	PA1430	LasR	Val221Met
23	S20	L14	CONTR	4	0.125	0.5	1	3972504	SNV	1	C	T	36	72	50	HHA37_18345	PA1430	LasR	Val221Met
5	S05	L14	CONTR	1	0.125	0.5	1	3972997	Deletion	67	GTAGTTGCCGACGATGAAGGCGTTCTCGTAGTCCTGGCTGTCCTTAGGCAACAGGCCGAACAGGATC	-	13	58	22.4	HHA37_18345	PA1430	LasR	Ile35fs
23	S20	L14	CONTR	4	0.125	0.5	1	3972997	Deletion	67	GTAGTTGCCGACGATGAAGGCGTTCTCGTAGTCCTGGCTGTCCTTAGGCAACAGGCCGAACAGGATC	-	6	49	12.2	HHA37_18345	PA1430	LasR	Ile35fs
23	S20	L14	CONTR	4	0.125	0.5	1	3973095	SNV	1	G	A	14	52	26.9231	HHA37_18345	PA1430	LasR	Gln24*
23	S20	L14	CONTR	4	0.125	0.5	1	3973121	SNV	1	C	A	6	59	10.1695	HHA37_18345	PA1430	LasR	Gly15Val
5	S05	L14	CONTR	1	0.125	0.5	1	4438517	Deletion	12	GCGGTCAGCTCG	-	2	57	3.5	HHA37_20560	PA1003	PqsR	Glu240_Ala243del, in frame
23	S20	L14	CONTR	4	0.125	0.5	1	4438517	Deletion	12	GCGGTCAGCTCG	-	35	36	97.2	HHA37_20560	PA1003	PqsR	Glu240_Ala243del, in frame
5	S05	L14	CONTR	1	0.125	0.5	1	4438550	SNV	1	G	A	26	41	63.4146	HHA37_20560	PA1003	PqsR	Asp45Asn
23	S20	L14	CONTR	4	0.125	0.5	1	4438550	SNV	1	G	A	11	28	39.2857	HHA37_20560	PA1003	PqsR	Asp45Asn
23	S20	L14	CONTR	4	0.125	0.5	1	4945849	SNV	1	G	A	9	38	23.6842	HHA37_22920	PA4396	PleD	Arg68His	TCS response regulator
5	S05	L14	CONTR	1	0.125	0.5	1	5056586	SNV	1	C	A	41	70	58.5714	HHA37_23445	PA4500	DppA3	183 bp upstream	ABC transporter substrate-binding protein, dipepetide transport
23	S20	L14	CONTR	4	0.125	0.5	1	5056586	SNV	1	C	A	7	63	11.1111	HHA37_23445	PA4500	DppA3	183 bp upstream	ABC transporter substrate-binding protein, dipepetide transport
5	S05	L14	CONTR	1	0.125	0.5	1	5659676	SNV	1	A	C	41	76	53.9474	HHA37_26175	PA5017	DipA	Thr272Pro	phosphodiesterase
23	S20	L14	CONTR	4	0.125	0.5	1	5659676	SNV	1	A	C	19	56	33.9286	HHA37_26175	PA5017	DipA	Thr272Pro	phosphodiesterase
6	S06	L15	CONTR	1	0.125	0.5	1	204186	Deletion	12	GGCGGCCTTGAG	-	6	71	8.5	HHA37_00930	PA0171	SiaB	Leu125_Ala128del, in frame	repressor of DGCs?
6	S06	L15	CONTR	1	0.125	0.5	1	1357814	SNV	1	G	C	8	51	15.6863	HHA37_06375	PA3708	WspA	Val453Leu
24	S21	L15	CONTR	4	0.125	0.5	1	1357814	SNV	1	G	C	28	59	47.4576	HHA37_06375	PA3708	WspA	Val453Leu
6	S06	L15	CONTR	1	0.125	0.5	1	3060577	Insertion				10	40	25	HHA37_14135/HHA37_14140	PA2228/PA2229	intergenic	insertion of transposase			possible expression change of operon containing qsrO and vqsM
6	S06	L15	CONTR	1	0.125	0.5	1	3972504	SNV	1	C	T	7	46	15.2174	HHA37_18345	PA1430	LasR	Val221Met
24	S21	L15	CONTR	4	0.125	0.5	1	3972504	SNV	1	C	T	25	39	64.1026	HHA37_18345	PA1430	LasR	Val221Met
6	S06	L15	CONTR	1	0.125	0.5	1	3972997	Deletion	67	GTAGTTGCCGACGATGAAGGCGTTCTCGTAGTCCTGGCTGTCCTTAGGCAACAGGCCGAACAGGATC	-	9	34	26.5	HHA37_18345	PA1430	LasR	Ile35fs
24	S21	L15	CONTR	4	0.125	0.5	1	3972997	Deletion	67	GTAGTTGCCGACGATGAAGGCGTTCTCGTAGTCCTGGCTGTCCTTAGGCAACAGGCCGAACAGGATC	-	7	37	18.9	HHA37_18345	PA1430	LasR	Ile35fs
24	S21	L15	CONTR	4	0.125	0.5	1	3973095	SNV	1	G	A	7	50	14	HHA37_18345	PA1430	LasR	Gln24*
6	S06	L15	CONTR	1	0.125	0.5	1	4438550	SNV	1	G	A	22	49	44.898	HHA37_20560	PA1003	PqsR	Asp45Asn
24	S21	L15	CONTR	4	0.125	0.5	1	4438550	SNV	1	G	A	12	32	37.5	HHA37_20560	PA1003	PqsR	Asp45Asn
6	S06	L15	CONTR	1	0.125	0.5	1	5056586	SNV	1	C	A	28	66	42.4242	HHA37_23445	PA4500	DppA3	183 bp upstream	ABC transporter substrate-binding protein, dipepetide transport
24	S21	L15	CONTR	4	0.125	0.5	1	5056586	SNV	1	C	A	16	55	29.0909	HHA37_23445	PA4500	DppA3	183 bp upstream	ABC transporter substrate-binding protein, dipepetide transport
6	S06	L15	CONTR	1	0.125	0.5	1	5659676	SNV	1	A	C	24	55	43.6364	HHA37_26175	PA5017	DipA	Thr272Pro	phosphodiesterase
24	S21	L15	CONTR	4	0.125	0.5	1	5659676	SNV	1	A	C	23	52	44.2308	HHA37_26175	PA5017	DipA	Thr272Pro	phosphodiesterase
26	S22	L16	MER	5	0.125	1	1	1060813	SNV	1	A	G	29	47	61.7021	HHA37_05000	PA3974	LadS	Asn545Ser	histidine kinase of two-component response regulator				Lost adherence sensor
26	S22	L16	MER	5	0.125	1	1	1357814	SNV	1	G	C	42	50	84	HHA37_06375	PA3708	WspA	Val453Leu
26	S22	L16	MER	5	0.125	1	1	3972504	SNV	1	C	T	39	41	95.122	HHA37_18345	PA1430	LasR	Val221Met
26	S22	L16	MER	5	0.125	1	1	4438517	Deletion	12	GCGGTCAGCTCG	-	5	52	9.6	HHA37_20560	PA1003	PqsR	Glu240_Ala243del, in frame
8	S07	L16	MER	1	0.25	1	1	4476947	Deletion	131	TCGGCGTCGATGCCTTCGGCTACCTCGGCCTGAAGCTCGACGGTACCTCTGACAAGAGCGGCACCGGCAACCTGCCAGTAATGAACGACGGAACGCCCCGTGACGACTACAGCCGCGCCGGTGGCGCCGTG	-	10	39	25.6	HHA37_20755	PA0958	OprD	Phe83_Val126fs
26	S22	L16	MER	5	0.125	1	1	5498855	SNV	1	A	G	49	54	90.7407	HHA37_25500	PA4885	two-component response regulator	Asp185Gly	Khoury et al. 2019
27	S23	L17	MER	5	0.25	1	1	1357814	SNV	1	G	C	6	50	12	HHA37_06375	PA3708	WspA	Val453Leu
27	S23	L17	MER	5	0.25	1	1	3972504	SNV	1	C	T	5	35	14.2857	HHA37_18345	PA1430	LasR	Val221Met
27	S23	L17	MER	5	0.25	1	1	3972558	SNV	1	A	G	4	39	10.2564	HHA37_18345	PA1430	LasR	Cys203Arg
27	S23	L17	MER	5	0.25	1	1	3973244	Insertion				24	47	31.06	HHA37_18345	PA1430	LasR	insertion of IS3 family transposase, upstream LasR
27	S23	L17	MER	5	0.25	1	1	4438526	Deletion	12	TCGGCGGTCAGC	-	2	32	6.3	HHA37_20560	PA1003	PqsR	Leu241_Asp244del, in frame
9	S08	L17	MER	1	0.125	2	1	4475908	Deletion	1148			15	54	28.8	HHA37_20750	PA0959	OprD	Met1_Tyr120del	upstream of OprD,begin of a large deletion until 4477064
9	S08	L17	MER	1	0.125	2	1	4477029	Deletion	1	G	-	7	28	25	HHA37_20755	PA0958	OprD	Met111fs
9	S08	L17	MER	1	0.125	2	1	4477533	Deletion	1	G	-	21	48	43.75	HHA37_20755	PA0958	OprD	Ala280fs
27	S23	L17	MER	5	0.25	1	1	4477533	Deletion	1	G	-	36	44	81.8182	HHA37_20755	PA0958	OprD	Ala280fs
28	S24	L18	MER	5	0.125	2	1	204186	Deletion	12	GGCGGCCTTGAG	-	8	73	11	HHA37_00930	PA0171	SiaB	Leu125_Ala128del, in frame	repressor of DGCs?
10	S09	L18	MER	1	0.125	2	1	4438517	Deletion	12	GCGGTCAGCTCG	-	3	47	6.4	HHA37_20560	PA1003	PqsR	Glu240_Ala243del, in frame
28	S24	L18	MER	5	0.125	2	1	4438526	Deletion	12	TCGGCGGTCAGC	-	5	46	10.9	HHA37_20560	PA1003	PqsR	Leu241_Asp244del, in frame
10	S09	L18	MER	1	0.125	2	1	4477100	Deletion	1	T	-	6	49	12.2449	HHA37_20755	PA0958	OprD	Met135fs
28	S24	L18	MER	5	0.125	2	1	4477100	Deletion	1	T	-	10	49	20.4082	HHA37_20755	PA0958	OprD	Met135fs
28	S24	L18	MER	5	0.125	2	1	4477837	Deletion	1	A	-	6	58	10.3448	HHA37_20755	PA0958	OprD	Asn381fs
10	S09	L18	MER	1	0.125	2	1	4477903	SNV	1	T	C	17	35	48.5714	HHA37_20755	PA0958	OprD	Ser403Pro
28	S24	L18	MER	5	0.125	2	1	4477907	Insertion	2	-	GT	15	56	26.7857	HHA37_20755	PA0958	OprD	Pro405fs
28	S24	L18	MER	5	0.125	2	1	4936585	SNV	1	G	A	13	59	22.0339	HHA37_22865	PA4385	GroL	Ala96Val
29	S25	L19	MER	5	0.25	2	1	1357814	SNV	1	G	C	5	32	15.625	HHA37_06375	PA3708	WspA	Val453Leu
29	S25	L19	MER	5	0.25	2	1	3972594	SNV	1	C	T	7	38	18.4211	HHA37_18345	PA1430	LasR	Gly191Ser
29	S25	L19	MER	5	0.25	2	1	4169000	SNV	1	G	A	15	37	40.5405	HHA37_19255	PA1244	QlsA	71 bp upstream
29	S25	L19	MER	5	0.25	2	1	4438526	Deletion	12	TCGGCGGTCAGC	-	5	44	11.4	HHA37_20560	PA1003	PqsR	Leu241_Asp244del, in frame
11	S10	L19	MER	1	0.25	2	1	4476752	SNV	1	A	T	8	46	17.3913	HHA37_20755	PA0958	OprD	insertion of IS3 family transposase
11	S10	L19	MER	1	0.25	2	1	4477147	Insertion	1	-	G	5	43	11.6279	HHA37_20755	PA0958	OprD	Ser153fs
29	S25	L19	MER	5	0.25	2	1	4477147	Insertion	1	-	G	12	42	28.5714	HHA37_20755	PA0958	OprD	Ser153fs
11	S10	L19	MER	1	0.25	2	1	4477527	SNV	1	G	A	4	39	10.2564	HHA37_20755	PA0958	OprD	Tyr277*
11	S10	L19	MER	1	0.25	2	1	4477722	Insertion	1	-	C	25	53	47.1698	HHA37_20755	PA0958	OprD	Tyr343fs
29	S25	L19	MER	5	0.25	2	1	4477722	Insertion	1	-	C	6	40	15	HHA37_20755	PA0958	OprD	Tyr343fs
11	S10	L19	MER	1	0.25	2	1	4477833	Deletion	1	T	-	7	46	15.2174	HHA37_20755	PA0958	OprD	Tyr379*
29	S25	L19	MER	5	0.25	2	1	4477833	Deletion	1	T	-	18	47	38.2979	HHA37_20755	PA0958	OprD	Tyr379*
69	S46	L02	CONTR	5	0.25	0.5	1	3060577	Insertion				41	50	82	HHA37_14135/HHA37_14140	PA2228/PA2229	intergenic	insertion of transposase			possible expression change of operon containing qsrO and vqsM
81	S56	L02	CONTR	10	0.25	0.5	1	3060577	Insertion				36	39	92.3	HHA37_14135/HHA37_14140	PA2228/PA2229	intergenic	insertion of transposase			possible expression change of operon containing qsrO and vqsM
69	S46	L02	CONTR	5	0.25	0.5	1	5179564	SNV	1	T	A	10	61	16.4	HHA37_23985	PA4601	MorA	Leu1155Gln	phosphodiesterase/diguanylate cyclase
81	S56	L02	CONTR	10	0.25	0.5	1	5179564	SNV	1	T	A	34	64	53.1	HHA37_23985	PA4601	MorA	Leu1155Gln	phosphodiesterase/diguanylate cyclase
69	S46	L02	CONTR	5	0.25	0.5	1	5660645	Deletion	15	GCCAGCGCCCCGCAG	-	39	54	72.2	HHA37_26175	PA5017	DipA	Ala595_Gln599del, in frame
81	S56	L02	CONTR	10	0.25	0.5	1	5660645	Deletion	15	GCCAGCGCCCCGCAG	-	12	51	23.5	HHA37_26175	PA5017	DipA	Ala595_Gln599del, in frame
30	S26	L20	MER	5	0.125	1	1	1357814	SNV	1	G	C	7	62	11.2903	HHA37_06375	PA3708	WspA	Val453Leu
30	S26	L20	MER	5	0.125	1	1	1449874	Deletion	52	CATGGCACTCAAAAAAGAAGGGCCGGAGTTTGACCACGATGATGAAGTGCTC	-	14	44	31.8	HHA37_06805	PA3622	RpoS	Met1_Leu17del
30	S26	L20	MER	5	0.125	1	1	3972461	Deletion	1	C	-	8	49	16.3265	HHA37_18345	PA1430	LasR	Leu234fs
30	S26	L20	MER	5	0.125	1	1	3972504	SNV	1	C	T	6	56	10.7143	HHA37_18345	PA1430	LasR	Val221Met
30	S26	L20	MER	5	0.125	1	1	4438517	Deletion	12	GCGGTCAGCTCG	-	5	48	10.4	HHA37_20560	PA1003	PqsR	Glu240_Ala243del, in frame
12	S11	L20	MER	1	0.25	1	1	4476766	Deletion	312	GACGCATTCGTCAGCGATCAGGCCGAAGCGAAGGGGTTCATCGAAGACAGCAGCCTCGACCTGCTGCTCCGCAACTACTATTTCAACCGTGACGGCAAGAGCGGCAGCGGGGACCGCGTCGACTGGACCCAAGGCTTCCTCACCACCTATGAATCCGGCTTCACCCAAGGCACTGTGGGCTTCGGCGTCGATGCCTTCGGCTACCTCGGCCTGAAGCTCGACGGTACCTCTGACAAGAGCGGCACCGGCAACCTGCCAGTAATGAACGACGGAACGCCCCGTGACGACTACAGCCGCGCCGGTGGCGCCGTG	-	11	30	36.7	HHA37_20755	PA0958	OprD	Asp24_Val127del, in frame
30	S26	L20	MER	5	0.125	1	1	4476766	Deletion	312	GACGCATTCGTCAGCGATCAGGCCGAAGCGAAGGGGTTCATCGAAGACAGCAGCCTCGACCTGCTGCTCCGCAACTACTATTTCAACCGTGACGGCAAGAGCGGCAGCGGGGACCGCGTCGACTGGACCCAAGGCTTCCTCACCACCTATGAATCCGGCTTCACCCAAGGCACTGTGGGCTTCGGCGTCGATGCCTTCGGCTACCTCGGCCTGAAGCTCGACGGTACCTCTGACAAGAGCGGCACCGGCAACCTGCCAGTAATGAACGACGGAACGCCCCGTGACGACTACAGCCGCGCCGGTGGCGCCGTG	-	15	34	44.1	HHA37_20755	PA0958	OprD	Asp24_Val127del, in frame
12	S11	L20	MER	1	0.25	1	1	4477902	Insertion	1	-	C	12	44	27.2727	HHA37_20755	PA0958	OprD	Ser403fs
30	S26	L20	MER	5	0.125	1	1	4477902	Insertion	1	-	C	16	49	32.6531	HHA37_20755	PA0958	OprD	Ser403fs
30	S26	L20	MER	5	0.125	1	1	5498855	SNV	1	A	G	19	84	22.619	HHA37_25500	PA4885	two-component response regulator	Asp185Gly	Khoury et al. 2019
82	S57	L03	CONTR	10	0.25	0.5	1	3972997	Deletion	67	GTAGTTGCCGACGATGAAGGCGTTCTCGTAGTCCTGGCTGTCCTTAGGCAACAGGCCGAACAGGATC	-	13	39	33.3	HHA37_18345	PA1430	LasR	Ile35fs
70	S47	L03	CONTR	5	0.25	0.5	1	3973095	SNV	1	G	A	35	41	85.4	HHA37_18345	PA1430	LasR	Gln24*
82	S57	L03	CONTR	10	0.25	0.5	1	3973095	SNV	1	G	A	19	57	33.3	HHA37_18345	PA1430	LasR	Gln24*
70	S47	L03	CONTR	5	0.25	0.5	1	4438517	Deletion	12	GCGGTCAGCTCG	-	8	36	22.2	HHA37_20560	PA1003	PqsR	Glu240_Ala243del, in frame
82	S57	L03	CONTR	10	0.25	0.5	1	4438517	Deletion	12	GCGGTCAGCTCG	-	14	40	35	HHA37_20560	PA1003	PqsR	Glu240_Ala243del, in frame
82	S57	L03	CONTR	10	0.25	0.5	1	4438550	SNV	1	G	A	21	38	55.3	HHA37_20560	PA1003	PqsR	Asp45Asn
82	S57	L03	CONTR	10	0.25	0.5	1	5056586	SNV	1	C	A	36	64	56.3	HHA37_23445	PA4500	DppA3	183 bp upstream	ABC transporter substrate-binding protein, dipepetide transport
70	S47	L03	CONTR	5	0.25	0.5	1	5659676	SNV	1	A	C	57	67	85.1	HHA37_26175	PA5017	DipA	Thr272Pro	phosphodiesterase
82	S57	L03	CONTR	10	0.25	0.5	1	5659676	SNV	1	A	C	39	46	84.8	HHA37_26175	PA5017	DipA	Thr272Pro	phosphodiesterase
83	S58	L04	CONTR	10	0.125	0.5	1	1357814	SNV	1	G	C	30	59	50.8	HHA37_06375	PA3708	WspA	Val453Leu
83	S58	L04	CONTR	10	0.125	0.5	1	3060577	Insertion				6	28	21.4	HHA37_14135/HHA37_14140	PA2228/PA2229	intergenic	insertion of transposase			possible expression change of operon containing qsrO and vqsM
83	S58	L04	CONTR	10	0.125	0.5	1	3972504	SNV	1	C	T	21	42	50	HHA37_18345	PA1430	LasR	Val221Met
71	S48	L04	CONTR	5	0.25	0.5	1	3973024	SNV	1	G	T	26	39	66.7	HHA37_18345	PA1430	LasR	Tyr47*
83	S58	L04	CONTR	10	0.125	0.5	1	3973024	SNV	1	G	T	14	48	29.2	HHA37_18345	PA1430	LasR	Tyr47*
83	S58	L04	CONTR	10	0.125	0.5	1	4438517	Deletion	12	GCGGTCAGCTCG	-	10	63	15.9	HHA37_20560	PA1003	PqsR	Glu240_Ala243del, in frame
83	S58	L04	CONTR	10	0.125	0.5	1	4438861	Deletion	10	CATCGACGAG	-	5	34	14.7	HHA37_20560	PA1003	PqsR	Ile147fs
71	S48	L04	CONTR	5	0.25	0.5	1	5659508	SNV	1	T	C	14	57	24.6	HHA37_26175	PA5017	DipA	Trp216Arg	phosphodiesterase
72	S49	L05	CONTR	5	0.25	0.5	1	204186	Deletion	12	GGCGGCCTTGAG	-	2	80	2.5	HHA37_00930	PA0171	SiaB	Leu125_Ala128del, in frame	repressor of DGCs?
84	S59	L05	CONTR	10	0.25	0.5	1	1357489	SNV	1	G	A	9	39	23.1	HHA37_06375	PA3708	WspA	Met344Ile
72	S49	L05	CONTR	5	0.25	0.5	1	3060577	Insertion				38	39	97.4	HHA37_14135/HHA37_14140	PA2228/PA2229	intergenic	insertion of transposase			possible expression change of operon containing qsrO and vqsM
84	S59	L05	CONTR	10	0.25	0.5	1	3060577	Insertion				28	33	84.8	HHA37_14135/HHA37_14140	PA2228/PA2229	intergenic	insertion of transposase			possible expression change of operon containing qsrO and vqsM
84	S59	L05	CONTR	10	0.25	0.5	1	5056586	SNV	1	C	A	16	49	32.7	HHA37_23445	PA4500	DppA3	183 bp upstream	ABC transporter substrate-binding protein, dipepetide transport
72	S49	L05	CONTR	5	0.25	0.5	1	5660370	Deletion	4	TGCT	-	16	62	25.8	HHA37_26175	PA5017	DipA	Leu503fs	phosphodiesterase
72	S49	L05	CONTR	5	0.25	0.5	1	5660645	Deletion	15	GCCAGCGCCCCGCAG	-	29	64	45.3	HHA37_26175	PA5017	DipA	Ala595_Gln599del, in frame
84	S59	L05	CONTR	10	0.25	0.5	1	5660645	Deletion	15	GCCAGCGCCCCGCAG	-	8	57	14	HHA37_26175	PA5017	DipA	Ala595_Gln599del, in frame
86	S60	L06	TOB	10	0.25	0.5	4	1362866	SNV	1	G	A	27	53	50.9	HHA37_06400	PA3703	WspF	Gly4Glu
74	S50	L06	TOB	5	0.25	0.5	1	3060577	Insertion				26	44	59	HHA37_14135/HHA37_14140	PA2228/PA2229	intergenic	insertion of transposase			possible expression change of operon containing qsrO and vqsM
86	S60	L06	TOB	10	0.25	0.5	4	3060577	Insertion				24	34	70.6	HHA37_14135/HHA37_14140	PA2228/PA2229	intergenic	insertion of transposase			possible expression change of operon containing qsrO and vqsM
86	S60	L06	TOB	10	0.25	0.5	4	3840466	SNV	1	G	A	16	59	27.1	HHA37_17720	PA1552.1	CcoQ1	Gly8Arg		Cbb3-type cytochrome c oxidase
86	S60	L06	TOB	10	0.25	0.5	4	5179543	SNV	1	A	G	8	75	10.7	HHA37_23985	PA4601	MorA	Asn1148Ser	phosphodiesterase/diguanylate cyclase
74	S50	L06	TOB	5	0.25	0.5	1	5660645	Deletion	15	GCCAGCGCCCCGCAG	-	7	68	10.3	HHA37_26175	PA5017	DipA	Ala595_Gln599del, in frame
75	S51	L07	TOB	5	0.25	0.5	1	3060577	Insertion				29	32	90.6	HHA37_14135/HHA37_14140	PA2228/PA2229	intergenic	insertion of transposase			possible expression change of operon containing qsrO and vqsM
87	S61	L07	TOB	10	0.25	0.5	4	3060577	Insertion				17	41	41.5	HHA37_14135/HHA37_14140	PA2228/PA2229	intergenic	insertion of transposase			possible expression change of operon containing qsrO and vqsM
87	S61	L07	TOB	10	0.25	0.5	4	3840466	SNV	1	G	A	28	52	53.8	HHA37_17720	PA1552.1	CcoQ1	Gly8Arg		Cbb3-type cytochrome c oxidase
87	S61	L07	TOB	10	0.25	0.5	4	5179564	SNV	1	T	A	5	50	10	HHA37_23985	PA4601	MorA	Leu1155Gln	phosphodiesterase/diguanylate cyclase
88	S62	L08	TOB	10	0.125	0.5	8	744495	SNV	1	C	A	7	68	10.3	HHA37_03520	PA4266	fusA	Ala555Glu
88	S62	L08	TOB	10	0.125	0.5	8	1363409	SNV	1	A	G	28	66	42.4	HHA37_06400	PA3703	WspF	Gln185Arg
76	S52	L08	TOB	5	0.25	0.5	1	3060577	Insertion				25	35	71.4	HHA37_14135/HHA37_14140	PA2228/PA2229	intergenic	insertion of transposase			possible expression change of operon containing qsrO and vqsM
88	S62	L08	TOB	10	0.125	0.5	8	3060577	Insertion				19	45	42.2	HHA37_14135/HHA37_14140	PA2228/PA2229	intergenic	insertion of transposase			possible expression change of operon containing qsrO and vqsM
76	S52	L08	TOB	5	0.25	0.5	1	3840466	SNV	1	G	A	7	47	14.9	HHA37_17720	PA1552.1	CcoQ1	Gly8Arg		Cbb3-type cytochrome c oxidase
88	S62	L08	TOB	10	0.125	0.5	8	3840466	SNV	1	G	A	18	34	52.9	HHA37_17720	PA1552.1	CcoQ1	Gly8Arg		Cbb3-type cytochrome c oxidase
89	S63	L09	TOB	10	0.25	0.5	4	1363340	SNV	1	G	C	6	51	11.8	HHA37_06400	PA3703	WspF	Gly162Ala
77	S53	L09	TOB	5	0.25	0.5	1	3060577	Insertion				42	52	80.7	HHA37_14135/HHA37_14140	PA2228/PA2229	intergenic	insertion of transposase			possible expression change of operon containing qsrO and vqsM
89	S63	L09	TOB	10	0.25	0.5	4	3060577	Insertion				28	35	80	HHA37_14135/HHA37_14140	PA2228/PA2229	intergenic	insertion of transposase			possible expression change of operon containing qsrO and vqsM
89	S63	L09	TOB	10	0.25	0.5	4	3973151	Deletion	19	TCAACCAAGGCCATAGCGC	-	4	49	8.1	HHA37_18345	PA1430	LasR	Met1_Asp5del
89	S63	L09	TOB	10	0.25	0.5	4	5660370	Deletion	4	TGCT	-	12	64	14.1	HHA37_26175	PA5017	DipA	Leu503fs	phosphodiesterase
89	S63	L09	TOB	10	0.25	0.5	4	5660645	Deletion	15	GCCAGCGCCCCGCAG	-	11	65	16.9	HHA37_26175	PA5017	DipA	Ala595_Gln599del, in frame

## Sheet: Table S2-table
Seq read file No	DNA sample No	Lineage	New lineage no	Condition	Time point	Experiment no		WspA		WspF		DipA		MorA		SiaB		ProE		PleD		LasR		PqsR		intergenic		QlsA		OprD		irlR		LadS		GyrA		GyrB		FusA		PhoQ		ccoQ1		RpoS		DppA3
							PAO1 locus tag	PA3708		PA3703		PA5017		PA4601		PA0171		PA5295		PA4396		PA1430		PA1003		PA2228/PA2229		PA1244		PA0958		PA4885		PA4396		PA3168		PA0004		PA4266		PA1180		PA1552.1		PA3622		PA4500
							Process	c-di-GMP		c-di-GMP		c-di-GMP		c-di-GMP		c-di-GMP		c-di-GMP		c-di-GMP		QS		QS		QS		QS		Carbapenem resistance		Carbapenem resistance		Biofilm		Fluoroquinolone resistance		Fluoroquinolone resistance		Aminoglycoside resistance		AB resistance		Biofilm , anoxia		Persistence		Peptide transport
								MCP		CheB		PDE		PDE/DGC				PDE/DGC		TCS RR		regulator		regulator				regulator		porin		TCS RR		TCS HK								TCS HK		COC		Sigma factor		ABC transporter
S02	2	L1	L11	control	cycle 1	2		Val453Leu	12.5			Thr272Pro	33.8983									Val221Met	11.8644	Glu240_Ala243del, in frame	24.0741	insertion of transposase	53.189																			upstream, 1449808_1449817del	9.52381	183 bp upstream	43.2099
												Ala595_Gln599del, in frame	20									Ile35fs	27.7778	Asp45Asn	34.6154
S03	3	L2	L12	control	cycle 1	2		Val453Leu	10.5263			Thr272Pro	40									Ile35fs	34.2466	Asp45Asn	36.5385	insertion of transposase	54.2781
												Ala595_Gln599del, in frame	12.069
S04	4	L3	L13	control	cycle 1	2		Val453Leu	19.3548			Thr272Pro	53.1915									Val221Met	16.6667	Glu240_Ala243del, in frame	20.3704																							183 bp upstream	44.6429
												Ala595_Gln599del, in frame	15.5556									Ile35fs	50	Asp45Asn	45.4545
S05	5	L4	L14	control	cycle 1	2						Thr272Pro	53.9474									Val221Met	14.5161	Glu240_Ala243del, in frame	17.8947	insertion of transposase	51.5365																			upstream, 1449808_1449817del	5.7971	183 bp upstream	58.5714
																						Ile35fs	35.7143	Asp45Asn	63.4146
S06	6	L5	L15	control	cycle 1	2		Val453Leu	15.6863			Thr272Pro	43.6364			Leu125_Ala128del, in frame	8.57143					Val221Met	15.2174	Asp45Asn	44.898	insertion of transposase	52.6056																					183 bp upstream	42.4242
																						Ile35fs	36.3636
S17	20	L1	L11	control	cycle 4	2		Val453Leu	37.5													Val221Met	33.3333	Glu240_Ala243del, in frame	49.4624																							183 bp upstream	47.8873
												Thr272Pro	54.0984									Ile35fs	43.5897	Asp45Asn	58.5366
S18	21	L2	L12	control	cycle 4	2		Val453Leu	55.7692			Thr272Pro	43.1818									Val221Met	48.6486	Glu240_Ala243del, in frame	70.8861																							183 bp upstream	33.8983
																						Ile35fs	43.2432	Asp45Asn	18.4211
																						Gln24*	14.6341
S19	22	L3	L13	control	cycle 4	2		Val453Leu	54.7945			Thr272Pro	44.4444									Val221Met	54.386	Glu240_Ala243del, in frame	64.0777																							183 bp upstream	25
																						Ile35fs	16.0714	Asp45Asn	35.2941
S20	23	L4	L14	control	cycle 4	2		Val453Leu	49.0566	Val181Ala	17.1429	Thr272Pro	33.9286							Arg68His	23.6842	Val221Met	50	Glu240_Ala243del, in frame	64.5161																							183 bp upstream	11.1111
										Leu183fs	15.3846											Ile35fs	17.0213	Asp45Asn	39.2857
										Leu183fs	12.5											Gln24*	26.9231
																						Gly15Val	10.1695
S21	24	L5	L15	control	cycle 4	2		Val453Leu	47.4576			Thr272Pro	44.2308									Val221Met	64.1026	Asp45Asn	37.5																							183 bp upstream	29.0909
																						Ile35fs	28.3784
																						Gln24*	14
S07	8	L1	L16	meropenem	cycle 1	2																								Phe83_Val126fs	34.2105
S08	9	L2	L17	meropenem	cycle 1	2																								Met1_Tyr120del	32.1839
																														Met111fs	25
																														Ala280fs	43.75
S09	10	L3	L18	meropenem	cycle 1	2																		Glu240_Ala243del, in frame	3.63636					Met135fs	12.2449
																														Ser403Pro	48.5714
S10	11	L4	L19	meropenem	cycle 1	2																								insertion of IS3 family transposase	17.3913
																														Ser153fs	11.6279
																														Tyr277*	10.2564
																														Tyr343fs	47.1698
																														Tyr379*	15.2174
S11	12	L5	L20	meropenem	cycle 1	2																								Asp24_Val127del, in frame	45.3125
																														Ser403fs	27.2727
S22	26	L1	L16	meropenem	cycle 4	2		Val453Leu	84													Val221Met	95.122	Glu240_Ala243del, in frame	100							Asp185Gly	90.7407	Asn545Ser	61.7021
S23	27	L2	L17	meropenem	cycle 4	2		Val453Leu	12													Val221Met	14.2857	Leu241_Asp244del, in frame	9.375					Ala280fs	81.8182
																						Cys203Arg	10.2564
S24	28	L3	L18	meropenem	cycle 4	2										Leu125_Ala128del, in frame	11.5942							Leu241_Asp244del, in frame	11.1111					Met135fs	20.4082
																														Asn381fs	10.3448
																														Pro405fs	26.7857
S25	29	L4	L19	meropenem	cycle 4	2		Val453Leu	15.625													Gly191Ser	18.4211	Leu241_Asp244del, in frame	11.9048			SNP 71 bp upstream	40.5405	Ser153fs	28.5714
																														Tyr343fs	15
																														Tyr379*	38.2979
S26	30	L5	L20	meropenem	cycle 4	2		Val453Leu	11.2903													Leu234fs	16.3265	Glu240_Ala243del, in frame	13.4615					Asp24_Val127del, in frame	49.2537	Asp185Gly	22.619													Met1_Leu17del	39.3258
																						Val221Met	10.7143							Ser403fs	32.6531
S45	68	L1	L01	control	cycle 5	1		Thr283_Ala311del	10.6383			Ala595_Gln599del, in frame	68.6869													insertion of transposase	50.6366
S46	69	L2	L02	control	cycle 5	1								Leu1155Gln	16.4											insertion of transposase	51.9999
S47	70	L3	L03	control	cycle 5	1						Thr272Pro	85.1									Gln24*	85.4	Glu240_Ala243del, in frame	12.8713
S48	71	L4	L04	control	cycle 5	1						Trp216Arg	24.6									Tyr47*	66.7
S49	72	L5	L05	control	cycle 5	1						Leu503fs	25.8			Leu125_Ala128del, in frame	3.79747									insertion of transposase	61.1865
												Ala595_Gln599del, in frame	37.1429
S55	80	L1	L01	control	cycle 10	1		Thr283_Ala311del	10.8108			Ala595_Gln599del, in frame	74.7368													insertion of transposase	52.6056																					*534Arg	63.9
S56	81	L2	L02	control	cycle 10	1						Ala595_Gln599del, in frame	21.0526	Leu1155Gln	53.1											insertion of transposase	56.1115
S57	82	L3	L03	control	cycle 10	1						Thr272Pro	84.8									Ile35fs	33.8983	Glu240_Ala243del, in frame	27.3973																							183 bp upstream	56.3
																						Gln24*	33.3	Asp45Asn	55.3
S58	83	L4	L04	control	cycle 10	1		Val453Leu	50.8													Val221Met	50	Glu240_Ala243del, in frame	33.7209	insertion of transposase	42.9688
																						Tyr47*	29.2	Ile147fs	21.0526
S59	84	L5	L05	control	cycle 10	1		Met344Ile	23.1			Ala595_Gln599del, in frame	14.2857													insertion of transposase	55.1364																					183 bp upstream	32.7
S50	74	L1	L06	tobramycin	cycle 5	1						Ala595_Gln599del, in frame	11.7647													insertion of transposase	49.5996
S51	75	L2	L07	tobramycin	cycle 5	1																				insertion of transposase	52.0731
S52	76	L3	L08	tobramycin	cycle 5	1																				insertion of transposase	49.1028																	Gly8Arg	14.9
S53	77	L4	L09	tobramycin	cycle 5	1																				insertion of transposase	51.1494
S54	78	L5	L10	tobramycin	cycle 5	1																				insertion of transposase	55.2889
S60	86	L1	L06	tobramycin	cycle 10	1				Gly4Glu	50.9			Asn1148Ser	10.7											insertion of transposase	56.5289																	Gly8Arg	27.1
S61	87	L2	L07	tobramycin	cycle 10	1								Leu1155Gln	10											insertion of transposase	63.1821																	Gly8Arg	53.8
S62	88	L3	L08	tobramycin	cycle 10	1				Gln185Arg	42.4															insertion of transposase	51.6662													Ala555Glu	10.3			Gly8Arg	52.9
S63	89	L4	L09	tobramycin	cycle 10	1				Gly162Ala	11.8	Leu503fs	14.1									Met1_Asp5del	8.60215			insertion of transposase	52.9997
												Ala595_Gln599del, in frame	16.1765
S64	90	L5	L10	tobramycin	cycle 10	1				Gln85*	17															insertion of transposase	52.6056													Ser591Ala	30.8	Val260Gly	39
										Glu214*	39.5
								loss of function by interruption of protein
								numbers represent frequencies in percent (proportion of reads with mutation)
transposase in intergenic region	PA2228/PA2229	possible expression change of adjacent operon containing qsrO and vqsM
TCS HK	two-component system histidine kinase
TCS RR	two-component system response regulator
COC	cytochrome oxidase complex
MCP	methyl-accepting chemotaxis protein
CheB	chemotaxis-specific protein-glutamate methyltransferase
PDE	c-di-GMP phosphodiesterase
DGC	c-di-GMP diguanylate cyclase
fs	frameshift
[truncated: 3 more columns]

## Sheet: Table S3-list
Table S3. All mutations observed in SCFM2 model (population sequencing)
Frozen stock identifier	DNA seq file prefix	Strain	Accession number	Lineage no	Condition	Cycle no	MIC tobramycin	BPC tobramycin	MIC gentamicin	MIC amikacin	Accession number_Reference Position	Type	Length	Reference	Allele	Count	Coverage	Frequency	Locus tag	PAO1 locus	Gene	Mutation	Function
00127	AS-02	AA2-1	CP051547	L26	control	15	1	4	4	4	CP051547_704758^704762	Insertion	transposase			13	40	32	HHA37_03320	PA0652	crp/vfr	Tyr25ins(transposase)	cAMP-activated global transcriptional regulator CRP
00127	AS-02	AA2-1	CP051547	L26	control	15	1	4	4	4	CP051547_3832099	SNV	1	C	A	9	64	14.06	HHA37_17675	PA1561	aer	Ala303Asp	PAS domain-containing protein
00127	AS-02	AA2-1	CP051547	L26	control	15	1	4	4	4	CP051547_2578181	SNV	1	T	G	10	58	17.24	HHA37_12235	PA2586	gacA	Met57Arg	UvrY/SirA/GacA family response regulator
00128	AS-03	AA2-1	CP051547	L27	control	15	1	4	4	4	CP051547_3973006..3973211	Deletion	206	GACGATGAAGGCGTTCTCGTAGTCCTGGCTGTCCTTAGGCAACAGGCCGAACAGGATCTTCGAGAATCCAAGGTCGCTCGCCATCTTCTGCAGGATGGCGCTCCACTCCAATTTTCCACTTGAGCGTTCCAGCTCAAGAAAACCGTCAACCAAGGCCATAGCGCTACGTTCTTCTTAAACTATTAACCAATCAGCCAAATATGGAT	-	7	57	12	HHA37_18345	PA1430	lasR	deletion from 47 nt upstream to Val53	LuxR family transcriptional regulator
00128	AS-03	AA2-1	CP051547	L27	control	15	1	4	4	4	CP051547_3831544	SNV	1	C	A	5	40	12.5	HHA37_17675	PA1561	aer	Pro118Gln	PAS domain-containing protein
00129	AS-04	AA2-1	CP051547	L28	control	15	2	4	4	4	CP051547_4325258	SNV	1	A	T	7	48	14.58	HHA37_20000	PA1099	fleR	Leu311Gln	sigma-54-dependent Fis family transcriptional regulator
00129	AS-04	AA2-1	CP051547	L28	control	15	2	4	4	4	CP051547_1405031^1405075	Insertion	phage			42	73	57.5	HHA37_06595	PA3664	gene	Asp12ins(phage)	ArsC family reductase
00130	AS-05	AA2-1	CP051547	L29	control	15	2	4	2	4	CP051547_4322989	SNV	1	T	G	17	57	29.82	HHA37_19990	PA1101	fliF	Glu394Ala	flagellar M-ring protein FliF
00130	AS-05	AA2-1	CP051547	L29	control	15	2	4	2	4	CP051547_3832404	SNV	1	G	T	9	40	22.5	HHA37_17675	PA1561	aer	Glu405*	PAS domain-containing protein
00130	AS-05	AA2-1	CP051547	L29	control	15	2	4	2	4	CP051547_1405031^1405075	Insertion	phage			34	56	60.7	HHA37_06595	PA3664	gene	Asp12ins(phage)	ArsC family reductase
00131	AS-06	AA2-1	CP051547	L30	treatment	15	2	16	4	8	CP051547_3566753	Insertion	6	-	CCCTGA	5	40	12.5	HHA37_16385	PA1808	nppC	Leu150_Thr151dup	ABC transporter permease
00132	AS-07	AA2-1	CP051547	L31	treatment	15	2	16	2	4	CP051547_3972924	SNV	1	G	A	9	80	11.25	HHA37_18345	PA1430	lasR	Gln81*	LuxR family transcriptional regulator
00132	AS-07	AA2-1	CP051547	L31	treatment	15	2	16	2	4	CP051547_3568310	SNV	1	A	C	12	62	19.35	HHA37_16390	PA1807	nppD	Thr326Pro	ABC transporter ATP-binding protein
00132	AS-07	AA2-1	CP051547	L31	treatment	15	2	16	2	4	CP051547_3566809	SNV	1	G	A	8	57	14.04	HHA37_16385	PA1808	nppC	Gly166Ser	ABC transporter permease
00132	AS-07	AA2-1	CP051547	L31	treatment	15	2	16	2	4	CP051547_3566345	SNV	1	G	A	8	52	15.38	HHA37_16385	PA1808	nppC	Trp11*	ABC transporter permease
00133	AS-08	AA2-1	CP051547	L32	treatment	15	2	8	4	8	CP051547_3568626^3568627	Insertion	6	-	CCAGCG	5	55	9.09	HHA37_16390	PA1807	nppD	Gln430_Arg431dup	ABC transporter ATP-binding protein
00133	AS-08	AA2-1	CP051547	L32	treatment	15	2	8	4	8	CP051547_3566647	Insertion	1	-	C	28	47	59.57	HHA37_16385	PA1808	nppC	Ala113fs	ABC transporter permease
00133	AS-08	AA2-1	CP051547	L32	treatment	15	2	8	4	8	CP051547_1450301	SNV	1	C	T	36	58	62.07	HHA37_06805	PA3622	rpoS	Arg143Cys	RNA polymerase sigma factor RpoS
00134	AS-09	AA2-1	CP051547	L33	treatment	15	1	8	2	4	CP051547_3567582^3567587	Insertion	transposase			31	38	81.58	HHA37_16390	PA1807	nppD	Arg84ins(transposase)	ABC transporter ATP-binding protein
00136	AS-11	CF1		L01	control	15	1	4	2	2	NODE_4_length_442868_cov_392.931353	SNV	1	G	T	20	44	45.45	PSEU_02031	PA1459	wspF	Tyr305*	Protein-glutamate methylesterase/protein-glutamine glutaminase
00136	AS-11	CF1		L01	control	15	1	4	2	2	NODE_3_length_560297_cov_370.547127	SNV	1	A	C	12	34	35.29	PSEU_01697	PA1102	fliG	Val43Gly	Flagellar motor switch protein FliG
00136	AS-11	CF1		L01	control	15	1	4	2	2	NODE_3_length_560297_cov_370.547127	SNV	1	G	A	7	40	17.5	PSEU_01383	PA1430	lasR	Gln186*	Transcriptional activator protein LasR
00137	AS-12	CF1		L02	control	15	1	2	2	2	NODE_4_length_442868_cov_392.931353	Insertion	2	-	CG	15	44	34.09	PSEU_02031	PA1459	wspF	Leu153fs	Protein-glutamate methylesterase/protein-glutamine glutaminase
00137	AS-12	CF1		L02	control	15	1	2	2	2	NODE_3_length_560297_cov_370.547127	SNV	1	G	A	23	55	41.82	PSEU_01383	PA1430	lasR	Gln186*	Transcriptional activator protein LasR
00137	AS-12	CF1		L02	control	15	1	2	2	2	NODE_26_length_7039_cov_351.808304	Deletion	1	T	-	7	47	14.89	PSEU_06119	PSEU_06119	HP	Glu455fs	Hypothetical protein
00138	AS-13	CF1		L03	control	15	1	4	1	2	NODE_3_length_560297_cov_370.547127	SNV	1	A	C	10	53	18.87	PSEU_01697	PA1102	fliG	Val43Gly	Flagellar motor switch protein FliG
00138	AS-13	CF1		L03	control	15	1	4	1	2	NODE_3_length_560297_cov_370.547127	SNV	1	G	A	15	46	32.61	PSEU_01383	PA1430	lasR	Gln186*	Transcriptional activator protein LasR
00138	AS-13	CF1		L03	control	15	1	4	1	2	NODE_26_length_7039_cov_351.808304	Deletion	1	T	-	11	48	22.92	PSEU_06119	PSEU_06119	HP	Glu455fs	Hypothetical protein
00139	AS-14	CF1		L04	treatment	15	1	8	4	4	NODE_3_length_560297_cov_370.547127	SNV	1	A	C	32	39	82.05	PSEU_01697	PA1102	fliG	Val43Gly	Flagellar motor switch protein FliG
00140	AS-15	CF1		L05	treatment	15	4	32	16	16	NODE_17_length_166902_cov_360.470436	SNV	1	A	G	33	47	70.21	PSEU_05576	PA1544	anr	Phe107Ser	Transcriptional activator protein Anr
00140	AS-15	CF1		L05	treatment	15	4	32	16	16	NODE_3_length_560297_cov_370.547127	SNV	1	A	C	7	58	12.07	PSEU_01697	PA1102	fliG	Val43Gly	Flagellar motor switch protein FliG
00141	AS-16	CF1		L06	treatment	15	4	32	8	16	NODE_17_length_166902_cov_360.470436	SNV	1	A	G	17	40	42.50	PSEU_05576	PA1544	anr	Phe107Ser	Transcriptional activator protein Anr
00143	AS-18	LES 431	NC_023066	L01	control	15	2	8	4	8	NC_023066_4845391	Insertion	1	-	G	28	56	50	T223_RS22590	PA0861	rbdA	Arg41fs	EAL domain-containing protein
00143	AS-18	LES 431	NC_023066	L01	control	15	2	8	4	8	NC_023066_4716139	SNV	1	T	G	10	49	20.41	T223_RS21930	PA0996	pqsA	Met1?(Leu)	anthranilate--CoA ligase
00143	AS-18	LES 431	NC_023066	L01	control	15	2	8	4	8	NC_023066_4603887	SNV	1	T	C	53	57	92.98	T223_RS21395	PA1099	fleR	*106Trp	sigma-54-dependent response regulator
00143	AS-18	LES 431	NC_023066	L01	control	15	2	8	4	8	NC_023066_4580204	SNV	1	T	C	12	52	23.08	T223_RS21280	PA1120	tpbB	Val40Ala	diguanylate cyclase TpbB
00143	AS-18	LES 431	NC_023066	L01	control	15	2	8	4	8	NC_023066_6137170	SNV	1	G	C	41	53	77.36	T223_RS28395	PA5200	amgR	Arg156Gly	two-component system response regulator AmgR
00143	AS-18	LES 431	NC_023066	L01	control	15	2	8	4	8	NC_023066_6156450	SNV	1	A	G	12	66	18.18	T223_RS28470	PA5215	gcvT	Trp181Arg	glycine cleavage system aminomethyltransferase
00143	AS-18	LES 431	NC_023066	L01	control	15	2	8	4	8	NC_023066_6406143	Deletion	6	GACCCC	-	16	46	34.78	T223_RS29620	PA5438	gene	Gly45_Val46del	transcriptional regulator
00144	AS-19	LES 431	NC_023066	L02	control	15	1	8	4	8	NC_023066_4605593	SNV	1	G	A	24	55	43.64	T223_RS21405	PA1097	fleQ	Thr470Met	transcriptional regulator FleQ
00144	AS-19	LES 431	NC_023066	L02	control	15	1	8	4	8	NC_023066_5438740	SNV	1	G	A	54	61	88.52	T223_RS25265	PA4601	morA	3 nt upstream of gene	cyclic di-GMP receptor MorA
00144	AS-19	LES 431	NC_023066	L02	control	15	1	8	4	8	NC_023066_5440469	SNV	1	G	A	63	70	90	T223_RS25265	PA4601	morA	Glu576Lys	cyclic di-GMP receptor MorA
00144	AS-19	LES 431	NC_023066	L02	control	15	1	8	4	8	NC_023066_6137120	SNV	1	G	C	21	72	29.17	T223_RS28395	PA5200	amgR	Phe172Leu	two-component system response regulator AmgR
00145	AS-20	LES 431	NC_023066	L03	control	15	1	8	4	8	NC_023066_4605816	SNV	1	C	A	48	75	64	T223_RS21405	PA1097	fleQ	Glu396*	transcriptional regulator FleQ
00145	AS-20	LES 431	NC_023066	L03	control	15	1	8	4	8	NC_023066_738559	SNV	1	A	C	37	69	53.62	T223_RS03550	PA4238	rpoA	Glu301Asp	DNA-directed RNA polymerase subunit alpha
00145	AS-20	LES 431	NC_023066	L03	control	15	1	8	4	8	NC_023066_6136235	SNV	1	C	G	9	64	14.06	T223_RS28390	PA5199	amgS	Arg188Pro	two-component system sensor histidine kinase
00145	AS-20	LES 431	NC_023066	L03	control	15	1	8	4	8	NC_023066_6136309	Deletion	3	GGC	-	18	76	23.68	T223_RS28390	PA5199	amgS	Ala163del	two-component system sensor histidine kinase
00145	AS-20	LES 431	NC_023066	L03	control	15	1	8	4	8	NC_023066_6136961	Deletion	6	CGGCTT	-	10	54	18.52	T223_RS28395	PA5200	amgR	Lys224_Pro225del	two-component system response regulator AmgR
00146	AS-21	LES 431	NC_023066	L04	control	15	2	16	4	8	NC_023066_5050341	SNV	1	G	A	8	56	14.29	T223_RS23490	PA0690	gene	synonymous	filamentous hemagglutinin family protein
00146	AS-21	LES 431	NC_023066	L04	control	15	2	16	4	8	NC_023066_4603888	SNV	1	A	G	60	62	96.77	T223_RS21395	PA1099	fleR	*106Gln	sigma-54-dependent response regulator
00146	AS-21	LES 431	NC_023066	L04	control	15	2	16	4	8	NC_023066_4338163	SNV	1	G	A	34	49	69.39	T223_RS20155	PA1434	gene	Trp217*	transglutaminase-like cysteine peptidase
00146	AS-21	LES 431	NC_023066	L04	control	15	2	16	4	8	NC_023066_5918967	SNV	1	T	C	9	78	11.54	T223_RS27440	PA5014	glnE	104 nt upstream	bifunctional [glutamate--ammonia ligase]-adenylyl-L-tyrosine phosphorylase/[glutamate--ammonia-ligase] adenylyltransferase
00146	AS-21	LES 431	NC_023066	L04	control	15	2	16	4	8	NC_023066_5976140	SNV	1	C	T	6	53	11.32	T223_RS27640	PA5054	hslU	Thr4Met	ATP-dependent protease ATPase subunit HslU
00146	AS-21	LES 431	NC_023066	L04	control	15	2	16	4	8	NC_023066_6135751	SNV	1	G	C	9	74	12.16	T223_RS28390	PA5199	amgS	Tyr349*	two-component system sensor histidine kinase
00146	AS-21	LES 431	NC_023066	L04	control	15	2	16	4	8	NC_023066_6136665	SNV	1	G	A	12	47	25.53	T223_RS28390	PA5199	amgS	Gln45*	two-component system sensor histidine kinase
00146	AS-21	LES 431	NC_023066	L04	control	15	2	16	4	8	NC_023066_6406143	Deletion	6	GACCCC	-	29	53	54.72	T223_RS29620	PA5438	gene	Gly45_Val46del	transcriptional regulator
00147	AS-22	LES 431	NC_023066	L05	treatment	15	2	16	4	8	NC_023066_4605597	SNV	1	T	C	40	41	97.56	T223_RS21405	PA1097	fleQ	Thr469Ala	transcriptional regulator FleQ
00147	AS-22	LES 431	NC_023066	L05	treatment	15	2	16	4	8	NC_023066_3852625	SNV	1	A	C	52	54	96.3	T223_RS17810	PA1807	nppD	Thr326Pro	ABC transporter ATP-binding protein
00147	AS-22	LES 431	NC_023066	L05	treatment	15	2	16	4	8	NC_023066_907522	SNV	1	C	T	7	50	14	T223_RS04235	PA4101	bfmR	Gly143Ser	two-component system response regulator BfmR
00147	AS-22	LES 431	NC_023066	L05	treatment	15	2	16	4	8	NC_023066_906709	Insertion	1	-	A	25	40	62.5	T223_RS04230	PA4102	bfmS	Cys169fs	HAMP domain-containing histidine kinase
00148	AS-23	LES 431	NC_023066	L06	treatment	15	2	32	4	8	NC_023066_5025209	SNV	1	A	C	62	72	86.11	T223_RS23415	PA0704	gene	Asp202Ala	probable amidase
00148	AS-23	LES 431	NC_023066	L06	treatment	15	2	32	4	8	NC_023066_3851883	Deletion	11	GCTCAAGCTCC	-	10	10	100	T223_RS17810	PA1807	nppD	Leu79fs	ABC transporter ATP-binding protein
00148	AS-23	LES 431	NC_023066	L06	treatment	15	2	32	4	8	NC_023066_6246276	SNV	1	G	C	48	57	84.21	T223_RS28875	PA5295	gene	Asp162Glu	bifunctional diguanylate cyclase/phosphodiesterase
00149	AS-24	LES 431	NC_023066	L07	treatment	15	4	16	4	8	NC_023066_4605593	SNV	1	G	A	7	51	13.73	T223_RS21405	PA1097	fleQ	Thr470Met	transcriptional regulator FleQ
00149	AS-24	LES 431	NC_023066	L07	treatment	15	4	16	4	8	NC_023066_3851338	Deletion	1	C	-	11	43	25.58	T223_RS17805	PA1808	nppC	Ala238fs	ABC transporter permease
00149	AS-24	LES 431	NC_023066	L07	treatment	15	4	16	4	8	NC_023066_3848596	Deletion	6	CCACAA	-	12	40	30	T223_RS17795	PA1810	nppA2	His306_Asn307del	extracellular solute-binding protein
00149	AS-24	LES 431	NC_023066	L07	treatment	15	4	16	4	8	NC_023066_5439593	SNV	1	A	C	19	39	48.72	T223_RS25265	PA4601	morA	Thr284Pro	cyclic di-GMP receptor MorA
00149	AS-24	LES 431	NC_023066	L07	treatment	15	4	16	4	8	NC_023066_5438740	SNV	1	G	A	41	56	73.21	T223_RS25265	PA4601	morA	4 nt upstream	cyclic di-GMP receptor MorA
00150	AS-25	LES 431	NC_023066	L08	treatment	15	2	16	4	16	NC_023066_4605557	SNV	1	C	A	57	57	100	T223_RS21405	PA1097	fleQ	Arg482Leu	transcriptional regulator FleQ
00150	AS-25	LES 431	NC_023066	L08	treatment	15	2	16	4	16	NC_023066_4605576	SNV	1	G	A	51	51	100	T223_RS21405	PA1097	fleQ	Arg476Cys	transcriptional regulator FleQ
00150	AS-25	LES 431	NC_023066	L08	treatment	15	2	16	4	16	NC_023066_3848197..3848207	Deletion	11	CGTGCGCTTCG	-	36	37	97.3	T223_RS17795	PA1810	nppA2	Val171fs	extracellular solute-binding protein
00150	AS-25	LES 431	NC_023066	L08	treatment	15	2	16	4	16	NC_023066_6405767	SNV	1	T	G	36	56	64.29	T223_RS29620	PA5438	gene	Thr172Pro	transcriptional regulator
00152	AS-27	LES B58	NC_011770	L01	control	15	2	8	4	4	NC_011770_6187457..6187633	Deletion	177	CCTCCACCGAACCGCCGCCGTGGTTCAGGGCATTGTCGATCAGGTTGCCCAGCAGACGCTTCATCGACACACGCCGCAACGGCATCGCCGGTACCGGTTGCAAGGCCATGCGCACCTGCTCGCGAGTCTGGTTGAACGGCGCCACGACCTCGCGCACCAGGTCGGTCAGGTCGCCCT	-	5	66	7.58	PLES_RS28755	PA5199	amgS	Glu287_Glu345del	two-component system sensor histidine kinase
00152	AS-27	LES B58	NC_011770	L01	control	15	2	8	4	4	NC_011770_6187790..6187799	Deletion	10	GGGAGACACC	-	51	56	91.07	PLES_RS28755	PA5199	amgS	Gly229fs	two-component system sensor histidine kinase
00153	AS-28	LES B58	NC_011770	L02	control	15	4	16	16	16	NC_011770_4634260	SNV	1	A	C	14	48	29.17	PLES_RS21655	PA1119	gene	Gln46Pro	OmpA family protein
00153	AS-28	LES B58	NC_011770	L02	control	15	4	16	16	16	NC_011770_5695756	SNV	1	C	G	24	68	35.29	PLES_RS26565	PA4773	speD2	Tyr83*	adenosylmethionine decarboxylase
00153	AS-28	LES B58	NC_011770	L02	control	15	4	16	16	16	NC_011770_5698081	SNV	1	T	G	8	63	12.7	PLES_RS26580	PA4776	pmrA	Val30Gly	two-component system response regulator PrmA
00153	AS-28	LES B58	NC_011770	L02	control	15	4	16	16	16	NC_011770_5698525	SNV	1	T	C	7	50	14	PLES_RS26580	PA4776	pmrA	Leu178Pro	two-component system response regulator PrmA
00153	AS-28	LES B58	NC_011770	L02	control	15	4	16	16	16	NC_011770_5698504	SNV	1	G	A	15	49	30.61	PLES_RS26580	PA4776	pmrA	Arg171His	two-component system response regulator PrmA
00153	AS-28	LES B58	NC_011770	L02	control	15	4	16	16	16	NC_011770_5970705	SNV	1	T	C	9	78	11.54	PLES_RS27805	PA5014	glnE	156 nt upstream	bifunctional [glutamate--ammonia ligase]-adenylyl-L-tyrosine phosphorylase/[glutamate--ammonia-ligase] adenylyltransferase
00153	AS-28	LES B58	NC_011770	L02	control	15	4	16	16	16	NC_011770_5970652	SNV	1	G	A	24	80	30	PLES_RS27805	PA5014	glnE	103 nt upstream	bifunctional [glutamate--ammonia ligase]-adenylyl-L-tyrosine phosphorylase/[glutamate--ammonia-ligase] adenylyltransferase
00153	AS-28	LES B58	NC_011770	L02	control	15	4	16	16	16	NC_011770_5975820..5975829	Deletion	10	GCCTGCGAGC	-	6	46	13.04	PLES_RS27820	PA5017	dipA	Cys47fs	phosphodiesterase DipA
00153	AS-28	LES B58	NC_011770	L02	control	15	4	16	16	16	NC_011770_6187457..6187633	Deletion	177	CCTCCACCGAACCGCCGCCGTGGTTCAGGGCATTGTCGATCAGGTTGCCCAGCAGACGCTTCATCGACACACGCCGCAACGGCATCGCCGGTACCGGTTGCAAGGCCATGCGCACCTGCTCGCGAGTCTGGTTGAACGGCGCCACGACCTCGCGCACCAGGTCGGTCAGGTCGCCCT	-	6	50	12	PLES_RS28755	PA5199	amgS	Glu287_Glu345del	two-component system sensor histidine kinase AmgS
00153	AS-28	LES B58	NC_011770	L02	control	15	4	16	16	16	NC_011770_6189246..6189254	Deletion	9	GCAGGCGGC	-	28	45	62.22	PLES_RS28760	PA5200	amgR	Arg23_Leu25del	two-component system response regulator AmgR
00153	AS-28	LES B58	NC_011770	L02	control	15	4	16	16	16	NC_011770_6188960	SNV	1	C	A	10	61	16.39	PLES_RS28760	PA5200	amgR	Arg121Leu	two-component system response regulator AmgR
00153	AS-28	LES B58	NC_011770	L02	control	15	4	16	16	16	NC_011770_6457849	SNV	1	A	G	8	65	12.31	PLES_RS29985	PA5438	gene	Leu40Pro	transcriptional regulator
00153	AS-28	LES B58	NC_011770	L02	control	15	4	16	16	16	NC_011770_6571488	SNV	1	C	A	7	54	12.96	PLES_RS30510	PA5541	pyrQ	Leu339Ile	dihydroorotase
00154	AS-29	LES B58	NC_011770	L03	control	15	2	8	8	8	NC_011770_4659214	SNV	1	C	G	22	68	32.35	PLES_RS21775	PA1097	fleQ	Val183Leu	transcriptional regulator FleQ
00154	AS-29	LES B58	NC_011770	L03	control	15	2	8	8	8	NC_011770_4168986	SNV	1	T	C	11	49	22.45	PLES_RS19475	PA1561	aer	Leu253Pro	methyl-accepting chemotaxis protein
00154	AS-29	LES B58	NC_011770	L03	control	15	2	8	8	8	NC_011770_5698092	MNV	2	GT	TA	6	59	10.17	PLES_RS26580	PA4776	pmrA	Val34*	two-component system response regulator PrmA
00154	AS-29	LES B58	NC_011770	L03	control	15	2	8	8	8	NC_011770_5698338	SNV	1	A	C	12	52	23.08	PLES_RS26580	PA4776	pmrA	Thr116Pro	two-component system response regulator PrmA
00154	AS-29	LES B58	NC_011770	L03	control	15	2	8	8	8	NC_011770_6187457..6187633	Deletion	177	AACCGCCGCCGTGGTTCAGGGCATTGTCGATCAGGTTGCCCAGCAGACGCTTCATCGACACACGCCGCAACGGCATCGCCGGTACCGGTTGCAAGGCCATGCGCACCTGCTCGCGAGTCTGGTTGAACGGCGCCACGACCTCGCGCACCAGGTCGGTCAGGTCGCCCTCCTCCACCG	-	5	57	8.77	PLES_RS28755	PA5199	amgS	Glu287_Glu345del	two-component system sensor histidine kinase AmgS
00154	AS-29	LES B58	NC_011770	L03	control	15	2	8	8	8	NC_011770_6189246..6189254	Deletion	9	GCAGGCGGC	-	6	20	30	PLES_RS28760	PA5200	amgR	Arg23_Leu25del	two-component system response regulator AmgR
00154	AS-29	LES B58	NC_011770	L03	control	15	2	8	8	8	NC_011770_6189272^6189273	Insertion	3	-	CGA	7	71	9.86	PLES_RS28760	PA5200	amgR	Val16_Asp17insVal	two-component system response regulator AmgR
00154	AS-29	LES B58	NC_011770	L03	control	15	2	8	8	8	NC_011770_6188942	SNV	1	C	T	8	63	12.7	PLES_RS28760	PA5200	amgR	Arg127His	two-component system response regulator AmgR
00154	AS-29	LES B58	NC_011770	L03	control	15	2	8	8	8	NC_011770_6457840	Insertion	4	-	CCAT	8	58	13.79	PLES_RS29985	PA5438	gene	Val44fs	transcriptional regulator
00155	AS-30	LES B58	NC_011770	L04	control	15	1	4	2	4	NC_011770_5494986	SNV	1	C	A	67	73	91.78	PLES_RS25635	PA4601	morA	Arg1162Ser	cyclic di-GMP receptor MorA
00155	AS-30	LES B58	NC_011770	L04	control	15	1	4	2	4	NC_011770_5695427	SNV	1	A	G	53	59	89.83	PLES_RS26565	PA4773	speD2	81 nt upstream	adenosylmethionine decarboxylase
00155	AS-30	LES B58	NC_011770	L04	control	15	1	4	2	4	NC_011770_5970652	SNV	1	G	A	57	69	82.61	PLES_RS27805	PA5014	glnE	103 nt upstream	bifunctional [glutamate--ammonia ligase]-adenylyl-L-tyrosine phosphorylase/[glutamate--ammonia-ligase] adenylyltransferase
00155	AS-30	LES B58	NC_011770	L04	control	15	1	4	2	4	NC_011770_6187457..6187633	Deletion	177	CCTCCACCGAACCGCCGCCGTGGTTCAGGGCATTGTCGATCAGGTTGCCCAGCAGACGCTTCATCGACACACGCCGCAACGGCATCGCCGGTACCGGTTGCAAGGCCATGCGCACCTGCTCGCGAGTCTGGTTGAACGGCGCCACGACCTCGCGCACCAGGTCGGTCAGGTCGCCCT	-	27	27	100	PLES_RS28755	PA5199	amgS	Glu287_Glu345del	two-component system sensor histidine kinase
00156	AS-31	LES B58	NC_011770	L05	treatment	15	8	16	16	32	NC_011770_4897431	SNV	1	C	T	35	43	81.4	PLES_RS22960	PA0861	gene	Trp280*	EAL domain-containing protein
00156	AS-31	LES B58	NC_011770	L05	treatment	15	8	16	16	32	NC_011770_4656646..4656713	Deletion	68	TCGAACGGCTTGACCAGGTAGTCGGCGGCGCCCTGGCGCATCGCCTCGACGGCGCGATCGACCGCGCC	-	5	56	8.93	PLES_RS21765	PA1099	fleR	Val86fs	sigma-54-dependent response regulator
00156	AS-31	LES B58	NC_011770	L05	treatment	15	8	16	16	32	NC_011770_4184975	Deletion	1	C	-	5	42	11.9	PLES_RS19555	PA1546	hemN	Glu251fs	oxygen-independent coproporphyrinogen III oxidase
00156	AS-31	LES B58	NC_011770	L05	treatment	15	8	16	16	32	NC_011770_3903844	Insertion	6	-	CCCTGA	40	40	100	PLES_RS18180	PA1808	nppC	Leu150_Thr151dup	ABC transporter permease
00156	AS-31	LES B58	NC_011770	L05	treatment	15	8	16	16	32	NC_011770_5978058	SNV	1	A	C	38	47	80.85	PLES_RS27820	PA5017	dipA	Thr792Pro	phosphodiesterase DipA
00157	AS-32	LES B58	NC_011770	L06	treatment	15	8	32	16	32	NC_011770_4897474	Insertion	1	-	C	15	53	28.3	PLES_RS22960	PA0861	gene	Ile267fs	EAL domain-containing protein
00157	AS-32	LES B58	NC_011770	L06	treatment	15	8	32	16	32	NC_011770_4677323	Deletion	1	A	-	14	57	24.56	PLES_RS21840	PA1084	flgI	Met68fs	flagellar basal body P-ring protein FlgI
00157	AS-32	LES B58	NC_011770	L06	treatment	15	8	32	16	32	NC_011770_4150600	SNV	1	C	T	7	38	18.42	PLES_RS19390	PA1578	gene	synonymous	hypothetical protein
00157	AS-32	LES B58	NC_011770	L06	treatment	15	8	32	16	32	NC_011770_3905390	Deletion	7	CGGGCAA	-	13	66	10.61	PLES_RS18185	PA1807	nppD	Ser322fs	ABC transporter ATP-binding protein
00157	AS-32	LES B58	NC_011770	L06	treatment	15	8	32	16	32	NC_011770_3904945	SNV	1	G	T	11	42	26.19	PLES_RS18185	PA1807	nppD	Glu174*	ABC transporter ATP-binding protein
00157	AS-32	LES B58	NC_011770	L06	treatment	15	8	32	16	32	NC_011770_3903427..3903456	Deletion	30	AGCGCCGCTGGGCCCGCTTCAAGAGCAACA	-	5	50	10	PLES_RS18180	PA1808	nppC	Arg10_Arg19del	ABC transporter permease
00157	AS-32	LES B58	NC_011770	L06	treatment	15	8	32	16	32	NC_011770_3901493	SNV	1	C	T	22	47	46.81	PLES_RS18170	PA1810	nppA2	Gln344*	extracellular solute-binding protein
00157	AS-32	LES B58	NC_011770	L06	treatment	15	8	32	16	32	NC_011770_950186	SNV	1	A	G	37	67	55.22	PLES_RS04575	PA4101	bfmR	86 nt upstream of gene	two-component system response regulator BfmR
00157	AS-32	LES B58	NC_011770	L06	treatment	15	8	32	16	32	NC_011770_5653856	SNV	1	G	A	16	44	36.36	PLES_RS26365	PA4735	gene	Gly489Ser	DUF748 domain-containing protein
00157	AS-32	LES B58	NC_011770	L06	treatment	15	8	32	16	32	NC_011770_5978232..5978431	Insertion	6	-	CTCAAG	13	49	26.53	PLES_RS27820	PA5017	dipA	Leu846_Lys847dup	phosphodiesterase DipA
00157	AS-32	LES B58	NC_011770	L06	treatment	15	8	32	16	32	NC_011770_5978219	SNV	1	C	G	10	50	20	PLES_RS27820	PA5017	dipA	Asn845Lys	phosphodiesterase DipA
00158	AS-33	LES B58	NC_011770	L07	treatment	15	4	16	16	16	NC_011770_4897697	SNV	1	A	G	10	84	11.9	PLES_RS22960	PA0861	gene	Phe192Leu	EAL domain-containing protein
00158	AS-33	LES B58	NC_011770	L07	treatment	15	4	16	16	16	NC_011770_4896709	Deletion	1	C	-	14	86	16.28	PLES_RS22960	PA0861	gene	Cys521fs	EAL domain-containing protein
00158	AS-33	LES B58	NC_011770	L07	treatment	15	4	16	16	16	NC_011770_4896392	SNV	1	T	G	35	74	47.3	PLES_RS22960	PA0861	gene	Thr627Pro	EAL domain-containing protein
00158	AS-33	LES B58	NC_011770	L07	treatment	15	4	16	16	16	NC_011770_4369510..4369551	Deletion	42	ACCATGCGCTTGCGCGCCAGCGGCGCCAGGGCCTGGATCAGC	-	5	75	6.67	PLES_RS20430	PA1453	flhF	Gln280_Ile293del	flagellar biosynthesis protein FlhF
00158	AS-33	LES B58	NC_011770	L07	treatment	15	4	16	16	16	NC_011770_3903775	SNV	1	G	A	65	68	95.59	PLES_RS18180	PA1808	nppC	Gly124Asp	ABC transporter permease
00158	AS-33	LES B58	NC_011770	L07	treatment	15	4	16	16	16	NC_011770_5493189	SNV	1	A	C	73	78	93.59	PLES_RS25635	PA4601	morA	Thr563Pro	cyclic di-GMP receptor MorA
00158	AS-33	LES B58	NC_011770	L07	treatment	15	4	16	16	16	NC_011770_6187861	SNV	1	G	A	53	81	65.43	PLES_RS28755	PA5199	amgS	Ala208Val	two-component system sensor histidine kinase AmgS
00158	AS-33	LES B58	NC_011770	L07	treatment	15	4	16	16	16	NC_011770_6457970	SNV	1	G	C	9	77	11.69	PLES_RS29985	PA5438	gene	3 nt upstream	transcriptional regulator
00159	AS-34	LES B58	NC_011770	L08	treatment	15	8	32	16	32	NC_011770_4677974	SNV	1	A	G	12	51	23.53	PLES_RS21845	PA1083	flgH	Ser87Pro	flagellar basal body L-ring protein FlgH
00159	AS-34	LES B58	NC_011770	L08	treatment	15	8	32	16	32	NC_011770_4650958..4650978	Deletion	21	GCCGTCGAGGGCGCGGCCGGC	-	9	36	25	PLES_RS21740	PA1104	fliI	Ala117_Gly123del	flagellar protein export ATPase FliI
00159	AS-34	LES B58	NC_011770	L08	treatment	15	8	32	16	32	NC_011770_4390651	SNV	1	C	A	6	46	13.04	PLES_RS20525	PA1434	gene	Tyr127*	transglutaminase-like cysteine peptidase
00159	AS-34	LES B58	NC_011770	L08	treatment	15	8	32	16	32	NC_011770_4169476	Insertion	4	-	CACC	5	38	13.16	PLES_RS19475	PA1561	aer	Ala418fs	methyl-accepting chemotaxis protein
00159	AS-34	LES B58	NC_011770	L08	treatment	15	8	32	16	32	NC_011770_4074455	Deletion	1	C	-	16	43	37.21	PLES_RS19035	PA1647	gene	Thr338fs	SulP family inorganic anion transporter
00159	AS-34	LES B58	NC_011770	L08	treatment	15	8	32	16	32	NC_011770_3903775	SNV	1	G	A	17	48	35.42	PLES_RS18180	PA1808	nppC	Gly124Asp	ABC transporter permease
00159	AS-34	LES B58	NC_011770	L08	treatment	15	8	32	16	32	NC_011770_3903087	Deletion	1	C	-	15	41	36.59	PLES_RS18175	PA1809	nppB	Ala258fs	microcin C ABC transporter permease YejB
00159	AS-34	LES B58	NC_011770	L08	treatment	15	8	32	16	32	NC_011770_5493189	SNV	1	A	C	22	59	37.29	PLES_RS25635	PA4601	morA	Thr563Pro	cyclic di-GMP receptor MorA
00161	AS-36	IST27	MCMX01000014	L01	control	15	1	1	0.5	1	MCMX01000014_189719..189868	Deletion	150	TCTGGCTTTCCTGATGTTCTGCGCAACGGTCATTTCGTTGTGTCTCAGCTGGCCTAGTCGGTGAATCAATCGTAATCCCCCCTTTTTTCGGTGGTCCCATATCGCGAACTATAAGGGACAAGATACGGGTTGCATTGTTTAAACCACATG	-	267	920	29	IPC84_28085	PA0048	gene	Met1? (Met1_Arg11del)	transcriptional regulator
00161	AS-36	IST27	MCMX01000014	L01	control	15	1	1	0.5	1	MCMX01000001_415962	Deletion	5	GTGGA	-	21	59	35.59	IPC84_02040	PA1003	psqR	Val48fs	transcriptional regulator
00161	AS-36	IST27	MCMX01000014	L01	control	15	1	1	0.5	1	MCMX01000005_515770	Insertion	1	-	T	53	68	77.94	IPC84_15910	PA1430	lasR	Tyr64fs	transcriptional activator protein LasR
00161	AS-36	IST27	MCMX01000014	L01	control	15	1	1	0.5	1	MCMX01000005_374680	Deletion	3	CAC	-	37	63	58.73	IPC84_15235	PA1561	aer	Thr24del	aerotaxis receptor Aer
00161	AS-36	IST27	MCMX01000014	L01	control	15	1	1	0.5	1	MCMX01000004_245235	Deletion	2	TT	-	10	86	11.63	IPC84_11745	PA3703	wspF	Lys285fs	chemotaxis response regulator protein-glutamate methylesterase
00161	AS-36	IST27	MCMX01000014	L01	control	15	1	1	0.5	1	MCMX01000013_9083..9357	Deletion	275	GAACTGCCGGCCTTCACCCAAATGGTCATCAATATCTCCAACGTGCTCCAGGAATGGTGGCTCCTGGTACTGCTGATGATGGGCGGCGCCGGCTTCCTGCTGAACCACGCCTACAAGCGTTCGGAGAAGTTCCGCGACGCCACCGACCGCACGGTACTGAAGCTGCCGATCGTCGGCGCCATCCTCTACAAATCCGCCGTGGCACGCTACGCGCGGACGCTGTCGACCACCTTCGCCGCCGGCGTGCCATTGGTGGAAGCCCTCGACTCGGTTTC	-	8	73	10.96	IPC84_26230	PA4527	pilC	Glu206fs	type II secretion system protein F
00161	AS-36	IST27	MCMX01000014	L01	control	15	1	1	0.5	1	MCMX01000002_398241	SNV	1	C	T	19	107	17.76	IPC84_05645	PA5017	dipA	Arg482Gln	bifunctional diguanylate cyclase/phosphodiesterase
00161	AS-36	IST27	MCMX01000014	L01	control	15	1	1	0.5	1	MCMX01000002_397905	SNV	1	A	G	36	95	37.89	IPC84_05645	PA5017	dipA	Leu594Pro	bifunctional diguanylate cyclase/phosphodiesterase
00161	AS-36	IST27	MCMX01000014	L01	control	15	1	1	0.5	1	MCMX01000002_108656	SNV	1	C	T	14	116	12.07	IPC84_04340	PA5266	vgrG6	synonymous	type IV secretion protein Rhs
00162	AS-37	IST27	MCMX01000014	L02	control	15	1	1	0.5	1	MCMX01000014_189719..189868	Deletion	150	TCTGGCTTTCCTGATGTTCTGCGCAACGGTCATTTCGTTGTGTCTCAGCTGGCCTAGTCGGTGAATCAATCGTAATCCCCCCTTTTTTCGGTGGTCCCATATCGCGAACTATAAGGGACAAGATACGGGTTGCATTGTTTAAACCACATG	-	124	540	23	IPC84_28085	PA0048	gene	Met1? (Met1_Arg11del)	transcriptional regulator
00162	AS-37	IST27	MCMX01000014	L02	control	15	1	1	0.5	1	MCMX01000001_480071..480107	Deletion	37	CTGCCCGACCACCGAGCAGGCGCAATACCACGCGACC	-	6	50	12	IPC84_02380	PA0928	gacS	Thr614fs	hybrid sensor histidine kinase/response regulator
00162	AS-37	IST27	MCMX01000014	L02	control	15	1	1	0.5	1	MCMX01000001_479660	Deletion	3	CGG	-	24	66	36.36	IPC84_02380	PA0928	gacS	Gly474del	hybrid sensor histidine kinase/response regulator
00162	AS-37	IST27	MCMX01000014	L02	control	15	1	1	0.5	1	MCMX01000001_415962	Deletion	5	GTGGA	-	12	52	23.08	IPC84_02040	PA1003	psqR	Val48fs	transcriptional regulator
00162	AS-37	IST27	MCMX01000014	L02	control	15	1	1	0.5	1	MCMX01000005_515770	Insertion	1	-	T	11	57	19.3	IPC84_15910	PA1430	lasR	Tyr64fs	transcriptional activator protein LasR
00162	AS-37	IST27	MCMX01000014	L02	control	15	1	1	0.5	1	MCMX01000005_515272..515283	Deletion	12	ATAATGGCCGCT	-	8	38	21.05	IPC84_15910	PA1430	lasR	Ala228_Ala231del	transcriptional activator protein LasR
00162	AS-37	IST27	MCMX01000014	L02	control	15	1	1	0.5	1	MCMX01000005_374680	Deletion	3	CAC	-	17	67	25.37	IPC84_15235	PA1561	aer	Thr24del	aerotaxis receptor Aer
00162	AS-37	IST27	MCMX01000014	L02	control	15	1	1	0.5	1	MCMX01000005_375299..375308	Deletion	10	CTGGAAATGG	-	12	43	28	IPC84_15235	PA1561	aer	Leu228fs	aerotaxis receptor Aer
00162	AS-37	IST27	MCMX01000014	L02	control	15	1	1	0.5	1	MCMX01000004_245199	Insertion	1	-	T	21	59	35.59	IPC84_11745	PA3703	wspF	Asp298fs	chemotaxis response regulator protein-glutamate methylesterase
00162	AS-37	IST27	MCMX01000014	L02	control	15	1	1	0.5	1	MCMX01000013_7877	Insertion	1	-	C	23	55	41.82	IPC84_26225	PA4526	pilB	Arg372fs	type IV-A pilus assembly ATPase PilB
00162	AS-37	IST27	MCMX01000014	L02	control	15	1	1	0.5	1	MCMX01000002_397905	SNV	1	A	G	26	68	38.24	IPC84_05645	PA5017	dipA	Leu594Pro	bifunctional diguanylate cyclase/phosphodiesterase
00163	AS-38	IST27	MCMX01000014	L03	control	15	1	1	1	2	MCMX01000014_189827..189865	Deletion	39	CTATAAGGGACAAGATACGGGTTGCATTGTTTAAACCAC	-	147	735	20	IPC84_28090	na	gene	84 nt upstream	replication initiation protein
00163	AS-38	IST27	MCMX01000014	L03	control	15	1	1	1	2	MCMX01000001_416110	SNV	1	T	G	40	64	62.5	IPC84_02040	PA1003	psqR	Val97Gly	transcriptional regulator
00163	AS-38	IST27	MCMX01000014	L03	control	15	1	1	1	2	MCMX01000001_310024	SNV	1	G	T	9	50	18	IPC84_01500	PA1098	fleS	Ala68Glu	PAS domain-containing sensor histidine kinase
00163	AS-38	IST27	MCMX01000014	L03	control	15	1	1	1	2	MCMX01000005_515565^515566	Insertion	160	-	ACGCTGAGGCTCAGCGCGCCGAGTTCGCCGCGCGCACCATGCAGCGGCATGGTCAGCCCATACACCAGGCCGGCGGCCGAGGCTTCCTCGAAGAACTCGTGCTGCTTTCGCGTCTGGTAGATGGACGGTTCCCAGAAAATCGGCAGTACGCTCTGGGTAC	44	169	26	IPC84_15910	PA1430	lasR	Glu133fs	transcriptional activator protein LasR
00163	AS-38	IST27	MCMX01000014	L03	control	15	1	1	1	2	MCMX01000005_375401	SNV	1	A	C	40	56	71.43	IPC84_15235	PA1561	aer	Thr262Pro	aerotaxis receptor Aer
00163	AS-38	IST27	MCMX01000014	L03	control	15	1	1	1	2	MCMX01000004_231709	Deletion	6	GTCACG	-	13	63	20.63	IPC84_11680	PA3690	gene	Gly16_His17del	4-deoxy-4-formamido-L-arabinose-phospho-UDP deformylase
00163	AS-38	IST27	MCMX01000014	L03	control	15	1	1	1	2	MCMX01000013_8148	Deletion	1	G	-	17	62	27.42	IPC84_26225	PA4526	pilB	Cys462fs	type IV-A pilus assembly ATPase PilB
00163	AS-38	IST27	MCMX01000014	L03	control	15	1	1	1	2	MCMX01000013_35126	SNV	1	A	C	26	66	39.39	IPC84_26365	PA4550	fimU	Thr11Pro	general secretion pathway protein GspH
00163	AS-38	IST27	MCMX01000014	L03	control	15	1	1	1	2	MCMX01000002_399276..399289	Deletion	14	CGCTCGGCGCTCTC	-	20	67	29.85	IPC84_05645	PA5017	dipA	Glu133fs	bifunctional diguanylate cyclase/phosphodiesterase
00164	AS-39	IST27	MCMX01000014	L04	control	15	1	2	0.5	1	MCMX01000014_189719..189868	Deletion	150	CTGGCTTTCCTGATGTTCTGCGCAACGGTCATTTCGTTGTGTCTCAGCTGGCCTAGTCGGTGAATCAATCGTAATCCCCCCTTTTTTCGGTGGTCCCATATCGCGAACTATAAGGGACAAGATACGGGTTGCATTGTTTAAACCACATGT	-	214	579	37	IPC84_28085	PA0048	gene	Met1? (Met1_Arg11del)	transcriptional regulator
00164	AS-39	IST27	MCMX01000014	L04	control	15	1	2	0.5	1	MCMX01000001_479949	Deletion	1	C	-	8	50	16	IPC84_02380	PA0928	gacS	Pro570fs	hybrid sensor histidine kinase/response regulator
00164	AS-39	IST27	MCMX01000014	L04	control	15	1	2	0.5	1	MCMX01000001_415960	SNV	1	G	A	40	72	55.56	IPC84_02040	PA1003	pqsR	Cys47Tyr	transcriptional regulator
00164	AS-39	IST27	MCMX01000014	L04	control	15	1	2	0.5	1	MCMX01000005_515291	SNV	1	G	C	48	55	87.27	IPC84_15910	PA1430	lasR	Arg224Gly	transcriptional activator protein LasR
00164	AS-39	IST27	MCMX01000014	L04	control	15	1	2	0.5	1	MCMX01000005_376056..376065	Deletion	10	ACATCAGCAC	-	5	39	12.84	IPC84_15235	PA1561	aer	Asn480fs	aerotaxis receptor Aer
00164	AS-39	IST27	MCMX01000014	L04	control	15	1	2	0.5	1	MCMX01000004_245971	Deletion	1	T	-	28	49	57.14	IPC84_11745	PA3703	wspF	Thr40fs	chemotaxis response regulator protein-glutamate methylesterase
00164	AS-39	IST27	MCMX01000014	L04	control	15	1	2	0.5	1	MCMX01000002_363071	Insertion	1	-	A	13	67	19.4	IPC84_05525	PA5040	pilQ	Arg79fs	fimbrial protein
00165	AS-40	IST27	MCMX01000014	L05	treatment	15	1	1	0.5	1	MCMX01000005_105263	SNV	1	G	A	7	50	14	IPC84_13890	PA1811	nppA1	Trp44*	ABC transporter substrate-binding protein
00165	AS-40	IST27	MCMX01000014	L05	treatment	15	1	1	0.5	1	MCMX01000013_8297	Deletion	1	A	-	41	53	77.36	IPC84_26225	PA4526	pilB	Asn513fs	type IV-A pilus assembly ATPase PilB
00165	AS-40	IST27	MCMX01000014	L05	treatment	15	1	1	0.5	1	MCMX01000013_38482..38605	Deletion	124	CCGGAATACAGCTGCCGTGGCAGCTATCACATTCTGATGACCGATGGTCTCTGGAACAACGACTCGGCCAGCGTAGGCAATGCCGACAGCACGAGTCGTAGCCTCCCCGATGGCAAGAGCTACA	-	5	50	10	IPC84_26385	PA4554	pilY1	Pro306fs	pilus assembly protein
00165	AS-40	IST27	MCMX01000014	L05	treatment	15	1	1	0.5	1	MCMX01000002_397387	SNV	1	G	A	55	66	83.33	IPC84_05645	PA5017	dipA	Leu767Phe	bifunctional diguanylate cyclase/phosphodiesterase
00166	AS-41	IST27	MCMX01000014	L06	treatment	15	1	1	1	2	MCMX01000005_112057..112068	Deletion	12	GTCGGCGAGATC	-	36	39	92.31	IPC84_13910	PA1807	nppD	Ile383_Glu386del	ABC transporter ATP-binding protein
00166	AS-41	IST27	MCMX01000014	L06	treatment	15	1	1	1	2	MCMX01000002_399454	Deletion	1	G	-	69	75	92	IPC84_05645	PA5017	dipA	Leu78fs	bifunctional diguanylate cyclase/phosphodiesterase
00166	AS-41	IST27	MCMX01000014	L06	treatment	15	1	1	1	2	MCMX01000002_108656	SNV	1	C	T	9	77	11.69	IPC84_04340	PA5266	vgrG6	synonymous	type IV secretion protein Rhs
00167	AS-42	IST27	MCMX01000014	L07	treatment	15	1	2	0.5	1	MCMX01000005_111648..112019	Deletion	372	ACTCTTCGCAGCCCCGCGACACCCCTATACCCGCGAGCTGCTCAACGCCGAGCCCAGCGGTGCGCCGGCAAGCAACCCGCCCGGTGAAACCCTGTTGGCGGTGGACGACCTGCGGGTCTGGTTCCCGATCCGCAAAGGCGTGTTCCGCCGCACCGTGGACCACGTCAAGGCGGTCGACGGGGTCAATTTCGAACTACCCCGCGGGCAGACGCTGGGCATCGTTGGCGAAAGCGGCTCGGGCAAGTCGACCCTTGGCCTGGCAATCCTGCGGCTGCTGGAAAGCCAGGGCGGCATCCGCTTCGAAGGCACCCGGCTGGACGGTCTCGCGCAACATGACGTACGCCCGCTGCGCCGCGAGATGCAGGTGGTGTT	-	5	64	7.81	IPC84_13910	PA1807	nppD	Glu243_Phe367delinsAsp	ABC transporter ATP-binding protein
00167	AS-42	IST27	MCMX01000014	L07	treatment	15	1	2	0.5	1	MCMX01000005_110110	SNV	1	T	C	20	51	39.22	IPC84_13905	PA1808	nppC	Phe71Ser	ABC transporter permease
00167	AS-42	IST27	MCMX01000014	L07	treatment	15	1	2	0.5	1	MCMX01000013_9083..9357	Deletion	275	GAACTGCCGGCCTTCACCCAAATGGTCATCAATATCTCCAACGTGCTCCAGGAATGGTGGCTCCTGGTACTGCTGATGATGGGCGGCGCCGGCTTCCTGCTGAACCACGCCTACAAGCGTTCGGAGAAGTTCCGCGACGCCACCGACCGCACGGTACTGAAGCTGCCGATCGTCGGCGCCATCCTCTACAAATCCGCCGTGGCACGCTACGCGCGGACGCTGTCGACCACCTTCGCCGCCGGCGTGCCATTGGTGGAAGCCCTCGACTCGGTTTC	-	17	60	28.33	IPC84_26230	PA4527	pilC	Glu206fs	type II secretion system protein F
00167	AS-42	IST27	MCMX01000014	L07	treatment	15	1	2	0.5	1	MCMX01000002_399538..399547	Deletion	10	GGCGCTCGCA	-	5	48	10.42	IPC84_05645	PA5017	dipA	Cys47fs	bifunctional diguanylate cyclase/phosphodiesterase
00167	AS-42	IST27	MCMX01000014	L07	treatment	15	1	2	0.5	1	MCMX01000002_398241	SNV	1	C	T	19	63	30.16	IPC84_05645	PA5017	dipA	Arg482Gln	bifunctional diguanylate cyclase/phosphodiesterase
00167	AS-42	IST27	MCMX01000014	L07	treatment	15	1	2	0.5	1	MCMX01000002_397387	SNV	1	G	A	47	83	56.63	IPC84_05645	PA5017	dipA	Leu767Phe	bifunctional diguanylate cyclase/phosphodiesterase
00168	AS-43	IST27	MCMX01000014	L08	treatment	15	1	2	1	2	MCMX01000005_403220^403221	Deletion	6	GCTCGG	-	12	47	25.53	IPC84_15390	PA1532	dnaX	Glu460_Pro461del	DNA polymerase III subunit gamma/tau
00168	AS-43	IST27	MCMX01000014	L08	treatment	15	1	2	1	2	MCMX01000005_111400	Insertion	6	-	CAGCGG	23	48	47.92	IPC84_13910	PA1807	nppD	Gln163_Arg164dup	ABC transporter ATP-binding protein
00168	AS-43	IST27	MCMX01000014	L08	treatment	15	1	2	1	2	MCMX01000005_110468	SNV	1	C	G	11	40	27.5	IPC84_13905	PA1808	nppC	Tyr190*	ABC transporter permease
00168	AS-43	IST27	MCMX01000014	L08	treatment	15	1	2	1	2	MCMX01000005_108834	SNV	1	G	T	13	53	24.53	IPC84_13900	PA1809	nppB	Arg8Leu	ABC transporter permease
00168	AS-43	IST27	MCMX01000014	L08	treatment	15	1	2	1	2	MCMX01000004_248232	SNV	1	C	T	12	53	22.64	IPC84_11750	PA3704	wspE	Gly55Ser	hybrid sensor histidine kinase/response regulator
00168	AS-43	IST27	MCMX01000014	L08	treatment	15	1	2	1	2	MCMX01000013_158841	SNV	1	G	A	9	62	14.52	IPC84_26930	PA4656	gene	Arg276Cys	epimerase
00168	AS-43	IST27	MCMX01000014	L08	treatment	15	1	2	1	2	MCMX01000002_397297	SNV	1	C	T	6	54	11.11	IPC84_05645	PA5017	dipA	Asp797Asn	bifunctional diguanylate cyclase/phosphodiesterase
00168	AS-43	IST27	MCMX01000014	L08	treatment	15	1	2	1	2	MCMX01000002_397296	SNV	1	T	A	8	55	14.55	IPC84_05645	PA5017	dipA	Asp797Val	bifunctional diguanylate cyclase/phosphodiesterase
00168	AS-43	IST27	MCMX01000014	L08	treatment	15	1	2	1	2	MCMX01000002_108656	SNV	1	C	T	9	85	10.59	IPC84_04340	PA5266	vgrG6	synonymous	type IV secretion protein Rhs
00169	AS-44	UCBPP-PA14	NZ_CP034244	WT	start culture	1	1	8	2	2	NZ_CP034244_1545141	SNV	1	T	G	9	84	10.71	EIP97_RS07455	PA3580	ybaK	79 nt upstream	Cys-tRNA(Pro) deacylase
00170	AS-45	UCBPP-PA14	NZ_CP034244	L01	control	15	1	8	2	2	NZ_CP034244_451813..451824	Deletion	12	CTCGGCGCTGCG	-	5	64	7.81	EIP97_RS02155	PA0395	pilT	Ser191_Arg194del	type IV pilus twitching motility protein PilT
00170	AS-45	UCBPP-PA14	NZ_CP034244	L01	control	15	1	8	2	2	NZ_CP034244_451958	SNV	1	C	T	6	59	10.17	EIP97_RS02155	PA0395	pilT	Arg239Trp	type IV pilus twitching motility protein PilT
00170	AS-45	UCBPP-PA14	NZ_CP034244	L01	control	15	1	8	2	2	NZ_CP034244_4562331	SNV	1	A	G	8	59	13.56	EIP97_RS21625	PA1003	mvfR/pqsR	Asp100Gly	virulence factor transcriptional regulator MvfR
00170	AS-45	UCBPP-PA14	NZ_CP034244	L01	control	15	1	8	2	2	NZ_CP034244_4480182	SNV	1	T	C	19	60	31.67	EIP97_RS21195	PA1082	flgG	Glu220Gly	flagellar basal-body rod protein FlgG
00170	AS-45	UCBPP-PA14	NZ_CP034244	L01	control	15	1	8	2	2	NZ_CP034244_4084885	SNV	1	A	T	9	65	13.85	EIP97_RS19295	PA1430	lasR	Leu151Gln	LuxR family regulator
00170	AS-45	UCBPP-PA14	NZ_CP034244	L01	control	15	1	8	2	2	NZ_CP034244_4084866	SNV	1	G	T	24	60	40	EIP97_RS19295	PA1430	lasR	Tyr157*	LuxR family regulator
00170	AS-45	UCBPP-PA14	NZ_CP034244	L01	control	15	1	8	2	2	NZ_CP034244_3943652	SNV	1	C	A	5	46	10.87	EIP97_RS18615	PA1561	aer	Ala260Asp	methyl-accepting chemotaxis protein
00170	AS-45	UCBPP-PA14	NZ_CP034244	L01	control	15	1	8	2	2	NZ_CP034244_1406429	SNV	1	G	C	22	49	44.9	EIP97_RS06800	PA3708	wspA	Met344Ile	Wsp signal transduction system chemoreceptor
00170	AS-45	UCBPP-PA14	NZ_CP034244	L01	control	15	1	8	2	2	NZ_CP034244_5192047	SNV	1	G	T	6	40	15	EIP97_RS24600	PA4494	roxS	Arg272Ser	HAMP domain-containing histidine kinase
00170	AS-45	UCBPP-PA14	NZ_CP034244	L01	control	15	1	8	2	2	NZ_CP034244_6194057	Deletion	1	G	-	5	49	10.2	EIP97_RS29305	PA5261	algR	Pro131fs	alginate biosynthesis regulator AlgR
00171	AS-46	UCBPP-PA14	NZ_CP034244	L02	control	15	2	16	8	8	NZ_CP034244_204047	SNV	1	C	T	5	46	10.87	EIP97_RS00945	PA0180	cttP	Ala207Thr	trichloroethylene chemotactic transducer CttP
00171	AS-46	UCBPP-PA14	NZ_CP034244	L02	control	15	2	16	8	8	NZ_CP034244_4637074	SNV	1	A	G	6	58	10.34	EIP97_RS22025	PA0928	gacS	Thr692Ala	two-component system sensor histidine kinase
00171	AS-46	UCBPP-PA14	NZ_CP034244	L02	control	15	2	16	8	8	NZ_CP034244_4610377	SNV	1	T	C	5	44	11.36	EIP97_RS21885	PA0953	gene	Glu129Gly	TlpA family protein disulfide reductase
00171	AS-46	UCBPP-PA14	NZ_CP034244	L02	control	15	2	16	8	8	NZ_CP034244_4562839	Deletion	3	CTA	-	13	49	26.53	EIP97_RS21625	PA1003	mvfR/pqsR	Tyr271del	virulence factor transcriptional regulator MvfR
00171	AS-46	UCBPP-PA14	NZ_CP034244	L02	control	15	2	16	8	8	NZ_CP034244_4562157	SNV	1	T	C	12	55	21.82	EIP97_RS21625	PA1003	mvfR/pqsR	Leu42Pro	virulence factor transcriptional regulator MvfR
00171	AS-46	UCBPP-PA14	NZ_CP034244	L02	control	15	2	16	8	8	NZ_CP034244_4480373	SNV	1	G	A	5	35	14.29	EIP97_RS21195	PA1082	flgG	synonymous	flagellar basal-body rod protein FlgG
00171	AS-46	UCBPP-PA14	NZ_CP034244	L02	control	15	2	16	8	8	NZ_CP034244_4085285	SNV	1	C	A	25	46	54.35	EIP97_RS19295	PA1430	lasR	Glu18*	LuxR family regulator
00171	AS-46	UCBPP-PA14	NZ_CP034244	L02	control	15	2	16	8	8	NZ_CP034244_3943263	SNV	1	C	G	7	31	22.58	EIP97_RS18615	PA1561	aer	Tyr130*	methyl-accepting chemotaxis protein
00171	AS-46	UCBPP-PA14	NZ_CP034244	L02	control	15	2	16	8	8	NZ_CP034244_5313280	SNV	1	T	C	10	81	12.35	EIP97_RS25230	PA2129	cupA2	Val29Ala	molecular chaperone
00171	AS-46	UCBPP-PA14	NZ_CP034244	L02	control	15	2	16	8	8	NZ_CP034244_2800230	SNV	1	C	T	8	36	22.22	EIP97_RS13560	PA2509	catB	Ala154Val	muconate cycloisomerase family protein
00171	AS-46	UCBPP-PA14	NZ_CP034244	L02	control	15	2	16	8	8	NZ_CP034244_2763249	SNV	1	C	T	7	50	14	EIP97_RS13405	PA2535	gene	Arg219His	aldo/keto reductase
00171	AS-46	UCBPP-PA14	NZ_CP034244	L02	control	15	2	16	8	8	NZ_CP034244_2740711	SNV	1	G	A	6	39	15.38	EIP97_RS13310	PA2553	gene	synonymous	acetyl-CoA C-acyltransferase
00171	AS-46	UCBPP-PA14	NZ_CP034244	L02	control	15	2	16	8	8	NZ_CP034244_2575527	SNV	1	A	G	10	62	16.13	EIP97_RS12510	PA2655	gene	12 nt upstream	HP
00171	AS-46	UCBPP-PA14	NZ_CP034244	L02	control	15	2	16	8	8	NZ_CP034244_2363935	SNV	1	A	G	7	36	19.44	EIP97_RS11345	PA2852	earP	2 nt downstream	elongation factor P maturation arginine rhamnosyltransferase EarP
00171	AS-46	UCBPP-PA14	NZ_CP034244	L02	control	15	2	16	8	8	NZ_CP034244_1955912	SNV	1	T	C	10	45	22.22	EIP97_RS09380	PA3225	gene	Thr108Ala	LysR family transcriptional regulator
00171	AS-46	UCBPP-PA14	NZ_CP034244	L02	control	15	2	16	8	8	NZ_CP034244_1883749	SNV	1	C	T	8	54	14.81	EIP97_RS09020	PA3271	gene	Asp1045Asn	hybrid sensor histidine kinase/response regulator
00171	AS-46	UCBPP-PA14	NZ_CP034244	L02	control	15	2	16	8	8	NZ_CP034244_1751206	SNV	1	T	C	6	52	11.54	EIP97_RS08410	PA3381	phnF	synonymous	phosphonate metabolism transcriptional regulator
00171	AS-46	UCBPP-PA14	NZ_CP034244	L02	control	15	2	16	8	8	NZ_CP034244_1610543	SNV	1	C	T	10	55	18.18	EIP97_RS07740	PA3527	pyrC	Ala84Thr	dihydroorotase
00171	AS-46	UCBPP-PA14	NZ_CP034244	L02	control	15	2	16	8	8	NZ_CP034244_1565243	SNV	1	C	T	10	55	18.18	EIP97_RS07560	PA3562	fruI	Pro592Ser	phosphotransferase system enzyme I
00171	AS-46	UCBPP-PA14	NZ_CP034244	L02	control	15	2	16	8	8	NZ_CP034244_1501788	Deletion	1	T	-	12	58	20.69	EIP97_RS07240	PA3620	mutS	Gln483fs	DNA mismatch repair protein MutS
00171	AS-46	UCBPP-PA14	NZ_CP034244	L02	control	15	2	16	8	8	NZ_CP034244_1406833	SNV	1	C	T	8	54	14.81	EIP97_RS06800	PA3708	wspA	Pro479Leu	Wsp signal transduction system chemoreceptor
00171	AS-46	UCBPP-PA14	NZ_CP034244	L02	control	15	2	16	8	8	NZ_CP034244_1237940	SNV	1	C	T	9	40	22.5	EIP97_RS05980	PA3829	gene	Ala30Val	alpha/beta hydrolase
00171	AS-46	UCBPP-PA14	NZ_CP034244	L02	control	15	2	16	8	8	NZ_CP034244_1115036	SNV	1	A	G	5	49	10.2	EIP97_RS05380	PA3933	betT	Tyr45His	choline BCCT transporter BetT
00171	AS-46	UCBPP-PA14	NZ_CP034244	L02	control	15	2	16	8	8	NZ_CP034244_978629	SNV	1	C	T	6	45	13.33	EIP97_RS04685	PA4069	gene	121 nt upstream	NAD(P)-dependent oxidoreductase
00171	AS-46	UCBPP-PA14	NZ_CP034244	L02	control	15	2	16	8	8	NZ_CP034244_5184171	SNV	1	G	A	10	50	20	EIP97_RS24575	PA4489	magD	Arg1132Cys	alpha-2-macroglobulin MagD
00171	AS-46	UCBPP-PA14	NZ_CP034244	L02	control	15	2	16	8	8	NZ_CP034244_5224529	SNV	1	T	C	8	38	21.05	EIP97_RS24735	PA4520	gene	Ser654Gly	methyl-accepting chemotaxis protein
00171	AS-46	UCBPP-PA14	NZ_CP034244	L02	control	15	2	16	8	8	NZ_CP034244_5235691	SNV	1	G	A	7	55	12.73	EIP97_RS24775	PA4526	pilB	Trp225*	type IV-A pilus assembly ATPase PilB
00171	AS-46	UCBPP-PA14	NZ_CP034244	L02	control	15	2	16	8	8	NZ_CP034244_5234424^5234425	Insertion	50	-	GCGCCAGGGCATGGACTTCTCCCAGGCGCTGCGCGCCTTCCTGCGCCAGG	6	51	11.76	EIP97_RS24775	PA4526	pilB	Asp389fs	type IV-A pilus assembly ATPase PilB
00171	AS-46	UCBPP-PA14	NZ_CP034244	L02	control	15	2	16	8	8	NZ_CP034244_5234475	SNV	1	A	G	15	52	28.85	EIP97_RS24775	PA4526	pilB	Asp389Gly	type IV-A pilus assembly ATPase PilB
00171	AS-46	UCBPP-PA14	NZ_CP034244	L02	control	15	2	16	8	8	NZ_CP034244_5372859	Deletion	1	G	-	11	59	18.64	EIP97_RS25525	PA4554	pilY1	Ala228fs	type IV pilus biogenesis factor PilY1
00171	AS-46	UCBPP-PA14	NZ_CP034244	L02	control	15	2	16	8	8	NZ_CP034244_5425838	SNV	1	G	C	9	41	21.95	EIP97_RS25760	PA4599	mexC	Asp353Glu	multidrug efflux RND transporter periplasmic adaptor subunit
00171	AS-46	UCBPP-PA14	NZ_CP034244	L02	control	15	2	16	8	8	NZ_CP034244_5709821	SNV	1	T	C	8	58	13.79	EIP97_RS27115	PA4845	dipZ	Tyr100His	protein-disulfide reductase DsbD
00171	AS-46	UCBPP-PA14	NZ_CP034244	L02	control	15	2	16	8	8	NZ_CP034244_5745477	SNV	1	T	C	12	60	20	EIP97_RS27290	PA4879	gene	Lys512Arg	AsmA family protein
00171	AS-46	UCBPP-PA14	NZ_CP034244	L02	control	15	2	16	8	8	NZ_CP034244_6454344	SNV	1	T	C	10	58	17.24	EIP97_RS30540	PA5491	gene	Thr67Ala	cytochrome c5 family protein
00172	AS-47	UCBPP-PA14	NZ_CP034244	L03	control	15	2	4	4	8	NZ_CP034244_451813..451824	Deletion	12	CTCGGCGCTGCG	-	5	55	9.09	EIP97_RS02155	PA0395	pilT	Ser191_Arg194del	type IV pilus twitching motility protein PilT
00172	AS-47	UCBPP-PA14	NZ_CP034244	L03	control	15	2	4	4	8	NZ_CP034244_4635039..4635057	Deletion	19	GCTCACCCTGCTCCCCACC	-	5	60	8.33	EIP97_RS22025	PA0928	gacS	Leu14fs	two-component system sensor histidine kinase
00172	AS-47	UCBPP-PA14	NZ_CP034244	L03	control	15	2	4	4	8	NZ_CP034244_4562839	Deletion	3	CTA	-	6	55	10.91	EIP97_RS21625	PA1003	mvfR/pqsR	Tyr271del	virulence factor transcriptional regulator MvfR
00172	AS-47	UCBPP-PA14	NZ_CP034244	L03	control	15	2	4	4	8	NZ_CP034244_4084817..4084831	Deletion	15	GTTTGCTGACCGGAT	-	11	43	25.58	EIP97_RS19295	PA1430	lasR	His169_Lys173del	LuxR family regulator
00172	AS-47	UCBPP-PA14	NZ_CP034244	L03	control	15	2	4	4	8	NZ_CP034244_4085285	SNV	1	C	A	21	61	34.43	EIP97_RS19295	PA1430	lasR	Glu18*	LuxR family regulator
00172	AS-47	UCBPP-PA14	NZ_CP034244	L03	control	15	2	4	4	8	NZ_CP034244_3943263	SNV	1	C	G	5	35	14.29	EIP97_RS18615	PA1561	aer	Tyr130*	methyl-accepting chemotaxis protein
00172	AS-47	UCBPP-PA14	NZ_CP034244	L03	control	15	2	4	4	8	NZ_CP034244_2740711	SNV	1	G	A	6	45	13.33	EIP97_RS13310	PA2553	gene	synonymous	acetyl-CoA C-acyltransferase
00172	AS-47	UCBPP-PA14	NZ_CP034244	L03	control	15	2	4	4	8	NZ_CP034244_2575527	SNV	1	A	G	7	43	16.28	EIP97_RS12510	PA2655	gene	12 nt upstream	HP
00172	AS-47	UCBPP-PA14	NZ_CP034244	L03	control	15	2	4	4	8	NZ_CP034244_2028578	SNV	1	C	T	13	62	20.97	EIP97_RS09765	PA3148	wecB	Pro272Leu	UDP-N-acetylglucosamine 2-epimerase
00172	AS-47	UCBPP-PA14	NZ_CP034244	L03	control	15	2	4	4	8	NZ_CP034244_1501788	Deletion	1	T	-	8	72	11.11	EIP97_RS07240	PA3620	mutS	Gln483fs	DNA mismatch repair protein MutS
00172	AS-47	UCBPP-PA14	NZ_CP034244	L03	control	15	2	4	4	8	NZ_CP034244_1406429	SNV	1	G	C	13	45	28.89	EIP97_RS06800	PA3708	wspA	Met344Ile	Wsp signal transduction system chemoreceptor
00172	AS-47	UCBPP-PA14	NZ_CP034244	L03	control	15	2	4	4	8	NZ_CP034244_5224529	SNV	1	T	C	5	42	11.9	EIP97_RS24735	PA4520	gene	Ser654Gly	methyl-accepting chemotaxis protein
00172	AS-47	UCBPP-PA14	NZ_CP034244	L03	control	15	2	4	4	8	NZ_CP034244_5950886	SNV	1	C	A	8	79	10.13	EIP97_RS28155	PA5044	pilM	Glu56*	type IV pilus assembly protein PilM
00173	AS-48	UCBPP-PA14	NZ_CP034244	L04	control	15	2	8	4	8	NZ_CP034244_4894747	SNV	1	T	C	5	47	10.64	EIP97_RS23250	PA0714	gene	Met17Val	hypothetical protein
00173	AS-48	UCBPP-PA14	NZ_CP034244	L04	control	15	2	8	4	8	NZ_CP034244_4637074	SNV	1	A	G	7	54	12.96	EIP97_RS22025	PA0928	gacS	Thr692Ala	two-component system sensor histidine kinase
00173	AS-48	UCBPP-PA14	NZ_CP034244	L04	control	15	2	8	4	8	NZ_CP034244_1961194	SNV	1	A	G	10	49	20.41	EIP97_RS09415	PA0949	wrbA	Ile53Thr	NAD(P)H-dependent oxidoreductase
00173	AS-48	UCBPP-PA14	NZ_CP034244	L04	control	15	2	8	4	8	NZ_CP034244_4610377	SNV	1	T	C	10	58	17.24	EIP97_RS21885	PA0953	gene	Glu129Gly	TlpA family protein disulfide reductase
00173	AS-48	UCBPP-PA14	NZ_CP034244	L04	control	15	2	8	4	8	NZ_CP034244_4480373	SNV	1	G	A	5	43	11.63	EIP97_RS21195	PA1082	flgG	synonymous	flagellar basal-body rod protein FlgG
00173	AS-48	UCBPP-PA14	NZ_CP034244	L04	control	15	2	8	4	8	NZ_CP034244_4084718	SNV	1	T	C	6	60	10	EIP97_RS19295	PA1430	lasR	Asn207Asp	LuxR family regulator
00173	AS-48	UCBPP-PA14	NZ_CP034244	L04	control	15	2	8	4	8	NZ_CP034244_4084993	SNV	1	G	A	7	38	18.42	EIP97_RS19295	PA1430	lasR	Thr115Ile	LuxR family regulator
00173	AS-48	UCBPP-PA14	NZ_CP034244	L04	control	15	2	8	4	8	NZ_CP034244_4085285	SNV	1	C	A	14	61	22.95	EIP97_RS19295	PA1430	lasR	Glu18*	LuxR family regulator
00173	AS-48	UCBPP-PA14	NZ_CP034244	L04	control	15	2	8	4	8	NZ_CP034244_4084817..4084831	Deletion	15	GTTTGCTGACCGGAT	-	18	50	36	EIP97_RS19295	PA1430	lasR	His169_Lys173del	LuxR family regulator
00173	AS-48	UCBPP-PA14	NZ_CP034244	L04	control	15	2	8	4	8	NZ_CP034244_3943747	SNV	1	A	C	5	45	11.11	EIP97_RS18615	PA1561	aer	Thr292Pro	methyl-accepting chemotaxis protein
00173	AS-48	UCBPP-PA14	NZ_CP034244	L04	control	15	2	8	4	8	NZ_CP034244_3490254	SNV	1	G	A	5	35	14.29	EIP97_RS16485	PA1959	bacA	Pro75Ser	undecaprenyl-diphosphate phosphatase
00173	AS-48	UCBPP-PA14	NZ_CP034244	L04	control	15	2	8	4	8	NZ_CP034244_5313280	SNV	1	T	C	8	53	15.09	EIP97_RS25230	PA2129	cupA2	Val29Ala	molecular chaperone
00173	AS-48	UCBPP-PA14	NZ_CP034244	L04	control	15	2	8	4	8	NZ_CP034244_3228171	SNV	1	G	A	5	45	11.11	EIP97_RS15260	PA2200	gene	synonymous	EAL domain-containing protein
00173	AS-48	UCBPP-PA14	NZ_CP034244	L04	control	15	2	8	4	8	NZ_CP034244_2740711	SNV	1	G	A	6	33	18.18	EIP97_RS13310	PA2553	gene	synonymous	acetyl-CoA C-acyltransferase
00173	AS-48	UCBPP-PA14	NZ_CP034244	L04	control	15	2	8	4	8	NZ_CP034244_2575527	SNV	1	A	G	9	48	18.75	EIP97_RS12510	PA2655	gene	12 nt upstream	HP
00173	AS-48	UCBPP-PA14	NZ_CP034244	L04	control	15	2	8	4	8	NZ_CP034244_2363935	SNV	1	A	G	6	43	13.95	EIP97_RS11345	PA2852	earP	2 nt downstream	elongation factor P maturation arginine rhamnosyltransferase EarP
00173	AS-48	UCBPP-PA14	NZ_CP034244	L04	control	15	2	8	4	8	NZ_CP034244_2028578	SNV	1	C	T	27	60	45	EIP97_RS09765	PA3148	wecB	Pro272Leu	UDP-N-acetylglucosamine 2-epimerase
00173	AS-48	UCBPP-PA14	NZ_CP034244	L04	control	15	2	8	4	8	NZ_CP034244_1955912	SNV	1	T	C	9	43	20.93	EIP97_RS09380	PA3225	gene	Thr108Ala	LysR family transcriptional regulator
00173	AS-48	UCBPP-PA14	NZ_CP034244	L04	control	15	2	8	4	8	NZ_CP034244_1751206	SNV	1	T	C	8	50	16	EIP97_RS08410	PA3381	phnF	synonymous	phosphonate metabolism transcriptional regulator
00173	AS-48	UCBPP-PA14	NZ_CP034244	L04	control	15	2	8	4	8	NZ_CP034244_1610543	SNV	1	C	T	6	38	15.79	EIP97_RS07740	PA3527	pyrC	Ala84Thr	dihydroorotase
00173	AS-48	UCBPP-PA14	NZ_CP034244	L04	control	15	2	8	4	8	NZ_CP034244_1565243	SNV	1	C	T	10	43	23.26	EIP97_RS07560	PA3562	fruI	Pro592Ser	phosphotransferase system enzyme I
00173	AS-48	UCBPP-PA14	NZ_CP034244	L04	control	15	2	8	4	8	NZ_CP034244_1501788	Deletion	1	T	-	10	47	21.28	EIP97_RS07240	PA3620	mutS	Gln483fs	DNA mismatch repair protein MutS
00173	AS-48	UCBPP-PA14	NZ_CP034244	L04	control	15	2	8	4	8	NZ_CP034244_1406625	SNV	1	G	A	6	58	10.34	EIP97_RS06800	PA3708	wspA	Val410Met	Wsp signal transduction system chemoreceptor
00173	AS-48	UCBPP-PA14	NZ_CP034244	L04	control	15	2	8	4	8	NZ_CP034244_1237940	SNV	1	C	T	10	64	15.62	EIP97_RS05980	PA3708	gene	Ala30Val	alpha/beta hydrolase
00173	AS-48	UCBPP-PA14	NZ_CP034244	L04	control	15	2	8	4	8	NZ_CP034244_1115036	SNV	1	A	G	11	56	19.64	EIP97_RS05380	PA3933	betT	Tyr45His	choline BCCT transporter BetT
00173	AS-48	UCBPP-PA14	NZ_CP034244	L04	control	15	2	8	4	8	NZ_CP034244_5184171	SNV	1	G	A	5	40	12.5	EIP97_RS24575	PA4489	magD	Arg1132Cys	alpha-2-macroglobulin MagD
00173	AS-48	UCBPP-PA14	NZ_CP034244	L04	control	15	2	8	4	8	NZ_CP034244_5224529	SNV	1	T	C	8	43	18.6	EIP97_RS24735	PA4520	gene	Ser654Gly	methyl-accepting chemotaxis protein
00173	AS-48	UCBPP-PA14	NZ_CP034244	L04	control	15	2	8	4	8	NZ_CP034244_5235977	SNV	1	C	T	22	61	36.07	EIP97_RS24775	PA4526	pilB	Gln321*	type IV-A pilus assembly ATPase PilB
00173	AS-48	UCBPP-PA14	NZ_CP034244	L04	control	15	2	8	4	8	NZ_CP034244_5371245	Deletion	1	C	-	7	57	12.28	EIP97_RS25515	PA4552	pilW	Gln166fs	prepilin-type N-terminal cleavage/methylation
00173	AS-48	UCBPP-PA14	NZ_CP034244	L04	control	15	2	8	4	8	NZ_CP034244_5425838	SNV	1	G	C	8	53	15.09	EIP97_RS25760	PA4599	mexC	Asp353Glu	multidrug efflux RND transporter periplasmic adaptor subunit
00173	AS-48	UCBPP-PA14	NZ_CP034244	L04	control	15	2	8	4	8	NZ_CP034244_5709821	SNV	1	T	C	9	62	14.52	EIP97_RS27115	PA4845	dipZ	Tyr100His	protein-disulfide reductase DsbD
00173	AS-48	UCBPP-PA14	NZ_CP034244	L04	control	15	2	8	4	8	NZ_CP034244_6454344	SNV	1	T	C	7	52	13.46	EIP97_RS30540	PA5491	gene	Thr67Ala	cytochrome c5 family protein
00174	AS-49	UCBPP-PA14	NZ_CP034244	L05	treatment	15	2	8	2	4	NZ_CP034244_3671482	Deletion	1	C	-	41	43	95.35	EIP97_RS17265	PA1807	nppD	Pro358f	ABC transporter ATP-binding protein
00174	AS-49	UCBPP-PA14	NZ_CP034244	L05	treatment	15	2	8	2	4	NZ_CP034244_1545141	SNV	1	T	G	48	51	94.12	EIP97_RS07455	PA3580	ybaK	79 nt upstream	Cys-tRNA(Pro) deacylase
00174	AS-49	UCBPP-PA14	NZ_CP034244	L05	treatment	15	2	8	2	4	NZ_CP034244_5431327	SNV	1	T	A	53	55	96.36	EIP97_RS25770	PA4601	morA	Leu1155Gln	cyclic di-GMP receptor MorA
00175	AS-50	UCBPP-PA14	NZ_CP034244	L06	treatment	15	2	8	4	4	NZ_CP034244_3668356	SNV	1	G	A	9	58	15.52	EIP97_RS17255	PA1809	nppB	Gly18Asp	microcin C ABC transporter permease YejB
00175	AS-50	UCBPP-PA14	NZ_CP034244	L06	treatment	15	2	8	4	4	NZ_CP034244_3668374	Deletion	3	TCA	-	11	64	17.19	EIP97_RS17255	PA1809	nppB	Ile27del	microcin C ABC transporter permease YejB
00175	AS-50	UCBPP-PA14	NZ_CP034244	L06	treatment	15	2	8	4	4	NZ_CP034244_3420380..3420397	Deletion	18	CGGCGCGGAACATGCGTT	-	5	46	10.87	EIP97_RS16170	PA2020	amrR/mexZ	Amino acid change=Glu189_Ala194del	TetR family transcriptional regulator AmrR
00175	AS-50	UCBPP-PA14	NZ_CP034244	L06	treatment	15	2	8	4	4	NZ_CP034244_3420393..3420425	Deletion	33	GCGTTCGGCGCGGCTCCAGGGATCGTCGCGCAA	-	5	52	9.65	EIP97_RS16170	PA2020	amrR/mexZ	Leu180_Arg190del	TetR family transcriptional regulator AmrR
00175	AS-50	UCBPP-PA14	NZ_CP034244	L06	treatment	15	2	8	4	4	NZ_CP034244_3420655	SNV	1	T	G	11	54	20.37	EIP97_RS16170	PA2020	amrR/mexZ	Gln103Pro	TetR family transcriptional regulator AmrR
00175	AS-50	UCBPP-PA14	NZ_CP034244	L06	treatment	15	2	8	4	4	NZ_CP034244_2655237	SNV	1	G	C	14	58	24.14	EIP97_RS12870	PA2586	gacA	Val78Leu	UvrY/SirA/GacA family response regulator
00175	AS-50	UCBPP-PA14	NZ_CP034244	L06	treatment	15	2	8	4	4	NZ_CP034244_1406429	SNV	1	G	C	17	47	36.17	EIP97_RS06800	PA3708	wspA	Met344Ile	Wsp signal transduction system chemoreceptor
00175	AS-50	UCBPP-PA14	NZ_CP034244	L06	treatment	15	2	8	4	4	NZ_CP034244_747702	SNV	1	G	A	40	58	68.97	EIP97_RS03660	PA4270	rpoB	Gly521Asp	DNA-directed RNA polymerase subunit beta
00176	AS-51	UCBPP-PA14	NZ_CP034244	L07	treatment	15	2	16	8	8	NZ_CP034244_4474336^4474343	Insertion	phage			31	57	54.39	EIP97_RS21170	PA1087	flgL	Ile181ins(phage)	flagellar hook-associated protein FlgL
00176	AS-51	UCBPP-PA14	NZ_CP034244	L07	treatment	15	2	16	8	8	NZ_CP034244_4084817..4084831	Deletion	15	GTTTGCTGACCGGAT	-	49	59	83.05	EIP97_RS19295	PA1430	lasR	His169_Lys173del	LuxR family regulator
00176	AS-51	UCBPP-PA14	NZ_CP034244	L07	treatment	15	2	16	8	8	NZ_CP034244_3670314	SNV	1	G	A	39	45	86.67	EIP97_RS17260	PA1808	nppC	Trp308*	ABC transporter permease
00176	AS-51	UCBPP-PA14	NZ_CP034244	L07	treatment	15	2	16	8	8	NZ_CP034244_3420637	SNV	1	A	C	39	43	90.7	EIP97_RS16170	PA2020	amrR/mexZ	Leu109Arg	TetR family transcriptional regulator AmrR
00176	AS-51	UCBPP-PA14	NZ_CP034244	L07	treatment	15	2	16	8	8	NZ_CP034244_2028578	SNV	1	C	T	70	82	85.37	EIP97_RS09765	PA3148	wecB	Pro272Leu	UDP-N-acetylglucosamine 2-epimerase
00176	AS-51	UCBPP-PA14	NZ_CP034244	L07	treatment	15	2	16	8	8	NZ_CP034244_1406429	SNV	1	G	C	6	48	12.5	EIP97_RS06800	PA3708	wspA	Met344Ile	Wsp signal transduction system chemoreceptor
00177	AS-52	UCBPP-PA14	NZ_CP034244	L08	treatment	15	2	8	2	2	NZ_CP034244_3893605^3893612	Insertion	transposase			22	41	53.66	EIP97_RS18375	PA1606	gene	19 nt downstream	DUF3859 domain-containing protein
00177	AS-52	UCBPP-PA14	NZ_CP034244	L08	treatment	15	2	8	2	2	NZ_CP034244_3671387	SNV	1	A	C	26	50	52	EIP97_RS17265	PA1807	nppD	Amino acid change=Thr326Pro	ABC transporter ATP-binding protein
00177	AS-52	UCBPP-PA14	NZ_CP034244	L08	treatment	15	2	8	2	2	NZ_CP034244_1569638^1569644	Insertion	transposase			23	42	54.76	EIP97_RS07575	PA3559	arn operon	Gly316ins(transposase)	UDP-glucose 6-dehydrogenase
00177	AS-52	UCBPP-PA14	NZ_CP034244	L08	treatment	15	2	8	2	2	NZ_CP034244_1545141	SNV	1	T	G	22	53	41.51	EIP97_RS07455	PA3580	ybaK	79 nt upstream	Cys-tRNA(Pro) deacylase
00177	AS-52	UCBPP-PA14	NZ_CP034244	L08	treatment	15	2	8	2	2	NZ_CP034244_1406240..1406281	Deletion	42	CGCCGCGACCTCCAAGCAGCAGCAGGCCACCGCCACCGAAAC	-	12	37	32.43	EIP97_RS06800	PA3708	wspA	Ser285_Thr298del	Wsp signal transduction system chemoreceptor
00177	AS-52	UCBPP-PA14	NZ_CP034244	L08	treatment	15	2	8	2	2	NZ_CP034244_747702	SNV	1	G	A	26	53	49.06	EIP97_RS03660	PA4270	rpoB	Gly521Asp	DNA-directed RNA polymerase subunit beta

## Sheet: Table S3-table
		Lineage number	L26	L27	L28	L29	L30	L31	L32	L33	L01	L02	L03	L04	L05	L06	L01	L02	L03	L04	L05	L06	L07	L08	L01	L02	L03	L04	L05	L06	L07	L08	L01	L02	L03	L04	L05	L06	L07	L08	L01	L02	L03	L04	L05	L06	L07	L08
		Strain	AA2-1								CF1						LES 431								LES B58								IST27								UCBPP-PA14
		Selective pressure	untreated				tobramycin				untreated			tobramycin			untreated				tobramycin				untreated				tobramycin				untreated				tobramycin				untreated				tobramycin
			AS-2	AS-3	AS-4	AS-5	AS-6	AS-7	AS-8	AS-9	AS-11	AS-12	AS-13	AS-14	AS-15	AS-16	AS-18	AS-19	AS-20	AS-21	AS-22	AS-23	AS-24	AS-25	AS-27	AS-28	AS-29	AS-30	AS-31	AS-32	AS-33	AS-34	AS-36	AS-37	AS-38	AS-39	AS-40	AS-41	AS-42	AS-43	AS-45	AS-46	AS-47	AS-48	AS-49	AS-50	AS-51	AS-52
PA0048		transcriptional regulator																															29	23	20	31
PA0180	cttP	trichloroethylene chemotactic transducer																																								10.87
PA0395	pilT	type IV pilus twitching motility protein PilT																																							17.98		5
PA0652	crp/vfr	cAMP-activated global transcriptional regulator	32
PA0690		filamentous hemagglutinin family protein																		14.29
PA0704		probable amidase																				86.11
PA0714		hypothetical protein																																										10.64
PA0716.2		DNA-binding protein																																								7
PA0861	rbdA	EAL domain-containing protein															50												81.4	28.3	75.48
PA0928	gacS	two-component system sensor histidine kinase																																48.36		16						10.34	3	12.96
PA0949	wrbA	NAD(P)H-dependent oxidoreductase																																										20.41
PA0953		TlpA family protein disulfide reductase																																								11.36		17.24
PA0996	pqsA	anthranilate--CoA ligase															20.41
PA1003	psqR	virulence factor transcriptional regulator																															35.59	23.08	62.5	55.56					13.56	48.35	10.91
PA1082	flgG	flagellar basal-body rod protein																																							31.67	14.29		11.63
PA1083	flgH	flagellar basal body L-ring protein																														23.53
PA1084	flgI	flagellar basal body P-ring protein																												24.56
PA1087	flgL	flagellar hook-associated protein																																													50
PA1097	fleQ	transcriptional regulator																43.64	64		97.56		13.73	100			32.35
PA1098	fleS	PAS domain-containing sensor histidine kinase																																	18
PA1099	fleR	sigma-54-dependent Fis family transcriptional regulator			14.58												92.98			96.77									9
PA1101	fliF	flagellar M-ring protein				29.82						29.55
PA1102	fliG	Flagellar motor switch protein									35.29		18.87	82.05	12.07	17.02
PA1104	fliI	flagellar protein export ATPase																														25
PA1119		OmpA family protein																								29.17
PA1120	tpbB	diguanylate cyclase															23.08
PA1430	lasR	LuxR family regulator		12				11.25			30.66	41.82	32.61																				77.94	40.35	26	87.27					53.85	54.35	60.01	87.37			84
PA1434		transglutaminase-like cysteine peptidase																		69.39												13.04
PA1453	flhF	flagellar biosynthesis protein																													4
PA1532	dnaX	DNA polymerase III subunit gamma/tau																																						30
PA1544	anr	anaerobic transcriptional regulator													70	42
PA1546	hemN	oxygen-independent coproporphyrinogen III oxidase																											11.9
PA1561	aer	aerotaxis receptor	14.06	12.5		22.5																					22.45					13.16	58.73	53.37	71.43	13					11.43	22.58	11.43	11.11
PA1578		hypothetical protein																												18.42
PA1606		DUF3859 domain-containing protein																																														57
PA1647		SulP family inorganic anion transporter																														37.21
PA1807	nppD	ABC transporter ATP-binding protein						19.35	9	81.58											96.3	100								36.8								93	5	15.69					95.35			52
PA1808	nppC	ABC transporter permease					12.5	29.42	59.57														25.58						100	4	95.59	35.42							39.22	27.5							86.67
PA1809	nppB	ABC transporter permease																														36.59								24.53						15.52
PA1810	nppA2	extracellular solute-binding protein																					30	98						46.81
PA1811	nppA1	ABC transporter substrate-binding protein																																			14
PA1959	bacA	undecaprenyl-diphosphate phosphatase																																										14.29
PA2020	amrR/mexZ	TetR family transcriptional regulator																																												40.89	90.7
PA2129	cupA2	molecular chaperone																																								12.35		15.09
PA2200		EAL domain-containing protein																																										11.11
PA2509	catB	muconate cycloisomerase family protein																																								22.22
PA2535		aldo/keto reductase																																								14
PA2553		acetyl-CoA C-acyltransferase																																								15.38	13.33	18.18
PA2586	gacA	UvrY/SirA/GacA family response regulator	17.24																																											24.14
PA2655		hypothetical protein																																								16.13	16.28	18.75
PA2852	earP	elongation factor P maturation arginine rhamnosyltransferase EarP																																								19.44		13.95
PA3148	wecB	UDP-N-acetylglucosamine 2-epimerase																																									20.97	45			85.37
PA3225		LysR family transcriptional regulator																																								22.22		20.93
PA3271		hybrid sensor histidine kinase/response regulator																																								14.81
PA3381	phnF	phosphonate metabolism transcriptional regulator																																								11.54		16
PA3527	pyrC	dihydroorotase																																								18.18		15.79
PA3559	arn operon	UDP-glucose 6-dehydrogenase																																														48
PA3562	fruI	phosphotransferase system enzyme I																																								18.18		23.26
PA3580	ybaK	Cys-tRNA(Pro) deacylase																																											94			42
PA3620	mutS	DNA mismatch repair protein																																								20.69	11.11	21.28
PA3622	rpoS	RNA polymerase sigma factor							62.07
PA3664		ArsC family reductase			57.5	60.7
PA3690		4-deoxy-4-formamido-L-arabinose-phospho-UDP deformylase																																	20.63
PA3703	wspF	chemotaxis response regulator protein-glutamate methylesterase									45.45	34.09																					11.63	35.59		57.14
PA3704	wspE	hybrid sensor histidine kinase/response regulator																																						22.64
PA3708	wspA	Wsp signal transduction system chemoreceptor																																							44.9	14.81	28.89	10.34		36.17	12.5	21.62
PA3829		alpha/beta hydrolase																																								22.5
PA3933	betT	choline BCCT transporter																																								10.2		19.64
PA4069		NAD(P)-dependent oxidoreductase																																								13.33
PA4101	bfmR	two-component system response regulator																			14									55.22
PA4102	bfmS	HAMP domain-containing histidine kinase																			62.5
PA4238	rpoA	DNA-directed RNA polymerase subunit alpha																	53.62
PA4270	rpoB	DNA-directed RNA polymerase subunit beta																																												68.97		49.06
PA4489	magD	alpha-2-macroglobulin																																								20		12.5
PA4494	roxS	HAMP domain-containing histidine kinase																																							15
PA4520		methyl-accepting chemotaxis protein																																								21.05	11.9	18.6
PA4526	pilB	type IV-A pilus assembly ATPase																																41.82	27.42		77.36					53.34		36.07
PA4527	pilC	type II secretion system protein F																															8						21
PA4550	fimU	general secretion pathway protein																																	39.39
PA4552	pilW	prepilin-type N-terminal cleavage/methylation																																										12.28
PA4554	pilY1	pilus assembly protein																																			8					18.64
PA4599	mexC	multidrug efflux RND transporter periplasmic adaptor subunit																																								21.95		15.09
PA4601	morA	cyclic di-GMP receptor																90					48.72					91.78			93.59	37.29													96.36
PA4656		epimerase																																						14.52
PA4735		DUF748 domain-containing protein																												36.36
PA4773	speD2	adenosylmethionine decarboxylase																								35.29		89.83
PA4776	pmrA	two-component system response regulator																								57.31	33.25
PA4845	dipZ	protein-disulfide reductase																																								13.79		14.52
PA4879		AsmA family protein																																								20
PA5014	glnE	bifunctional [glutamate--ammonia ligase]-adenylyl-L-tyrosine phosphorylase/[glutamate--ammonia-ligase] adenylyltransferase																		11.54						41.54		82.61
PA5017	dipA	bifunctional diguanylate cyclase/phosphodiesterase																								13			80.85	31			55.65	38.24	30		83.33	92	63.42	25.66
PA5040	pilQ	fimbrial protein																																		19.4
PA5044	pilM	type IV pilus assembly protein																																								10	10.13
PA5054	hslU	ATP-dependent protease ATPase subunit HslU																		11.32
PA5199	amgS	two-component system sensor histidine kinase																	37.74	37.69					98.65	12	8.77	100			65.43
PA5200	amgR	two-component system response regulator															77.36	29.17	18.52							78.61	52.56
PA5215	gcvT	glycine cleavage system aminomethyltransferase															18.18
PA5261	algR	alginate biosynthesis regulator																																							10.2
PA5266	vgrG6	type IV secretion protein																															12.07					11.69		10.59
PA5295		bifunctional diguanylate cyclase/phosphodiesterase																				84.21
PA5438	gavR	transcriptional regulator															34.78			54.72				64.29		12.31	13.79				11.69
PA5491		cytochrome c5 family protein																																								17.24		13.46
PA5541	pyrQ	dihydroorotase																								12.96

## Sheet: Table S9-all data
PAO1 locus tag	AA2 (beads)		AA2 (SCFM2)		LESB58 (SCFM2)		LES431 (SCFM2)		PA14 (SCFM2)		IST27 (SCFM2)		CF1 (SCFM2)
	Ctrl	TOB	Ctrl	TOB	Ctrl	TOB	Ctrl	TOB	Ctrl	TOB	Ctrl	TOB	Ctrl	TOB
Intergenic region PA2228/9	x	x
IPC84_28090												x
PA0048											x
PA0171	x
PA0180									x
PA0395									x
PA0652			x
PA0690							x
PA0704							x
PA0714									x
PA0861						x	x
PA0928									x		x
PA0949									x
PA0953									x
PA0996							x
PA1003	x								x		x
PA1082									x
PA1083						x
PA1084						x
PA1087										x
PA1097					x		x	x
PA1098											x
PA1099			x			x	x
PA1101			x
PA1102													x	x
PA1104						x
PA1119					x
PA1120							x
PA1180		x
PA1430	x	x	x	x					x	x	x		x
PA1434						x	x
PA1453					x
PA1459													x
PA1532												x
PA1544														x
PA1546						x
PA1552.1		x
PA1561			x		x	x			x		x
PA1578						x
PA1606										x
PA1807				x		x		x		x		x
PA1808				x		x		x		x		x
PA1809						x				x		x
PA1810						x		x
PA1811												x
PA1959									x
PA2020									x
PA2129									x
PA2200									x
PA2509									x
PA2553									x
PA2586			x						x
PA2655									x
PA2852									x
PA3148									x	x
PA3225									x	x
PA3271									x
PA3381									x
PA3527									x
PA3562									x
PA3580										x
PA3620									x
PA3622	x			x
PA3664			x
PA3690											x
PA3703	x	x									x
PA3704												x
PA3708	x								x	x
PA3790	x
PA3829									x
PA3933									x
PA4069									x
PA4101						x		x
PA4102								x
PA4238							x
PA4266		x
PA4270										x
PA4396	x
PA4489									x
PA4494									x
PA4500	x
PA4520									x
PA4526									x		x	x
PA4527											x	x
PA4550											x
PA4552									x
PA4554									x			x
PA4599									x
PA4601	x	x			x	x	x	x		x
PA4656												x
PA4735						x
PA4773					x
PA4776					x
PA4845									x
PA4879									x
PA5014					x		x
PA5017	x	x			x	x					x	x
PA5040											x
PA5044									x
PA5054							x
PA5199					x	x	x
PA5200					x		x
PA5215							x
PA5261									x
PA5266											x	x
PA5295								x
PA5438					x	x	x	x
PA5491					x				x
PSEU_06119													x

## Sheet: Table S9-AA2
PAO1 locus tag	AA2 (beads)		AA2 (SCFM2)
	Ctrl	TOB	Ctrl	TOB
Intergenic region PA2228/9	x	x
PA0171	x
PA0652			x
PA1003	x
PA1099			x
PA1101			x
PA1180		x
PA1430	x	x	x	x
PA1552.1		x
PA1561			x
PA1807				x
PA1808				x
PA2586			x
PA3622	x			x
PA3664			x
PA3703	x	x
PA3708	x
PA3790	x
PA4266		x
PA4396	x
PA4500	x
PA4601	x	x
PA5017	x	x
